# Supplementary material for: Pathoadapative Genomic Determinants of Staphylococcus aureus Community Skin Infections and Nasal Colonization
Source: Microorganisms. 2025 Aug 29;13(9):2023. doi: 10.3390/microorganisms13092023 (PMC12471753; doi:10.3390/microorganisms13092023)
Supplement: Supplementary file 1 [file microorganisms-13-02023-s001.zip]

Archive with 4 entries (4 files):
- Supplemental Data S1.csv
- Supplemental Data S2.csv
- Supplemental Data S3.xlsx
- Supplementary Information.pdf
