# Supplementary material for: Pathoadapative Genomic Determinants of Staphylococcus aureus Community Skin Infections and Nasal Colonization
Source: Microorganisms. 2025 Aug 29;13(9):2023. doi: 10.3390/microorganisms13092023 (PMC12471753; doi:10.3390/microorganisms13092023)
Supplement: Supplementary file 1 [file microorganisms-13-02023-s001.zip › Supplemental Data S1.csv]

facet_order	gene	Entry	Protein names	maxp	avg_af	avg_maf	avg_beta	Gene Names	Length	EC number	Binding site	Active site	Pathway	Gene Ontology (biological process)	Gene Ontology (cellular component)	Gene Ontology (GO)	Gene Ontology (molecular function)	Gene Ontology IDs	KEGG
All Metabolic Genes	pdp	Q2FWC1	Pyrimidine-nucleoside phosphorylase (PYNP) (Py-NPase) (EC 2.4.2.2)	0.353596274	0.0449	0.0449	0.628	pdp pyn SAOUHSC_02377	433	2.4.2.2	BINDING 81..83; /ligand="phosphate"; /ligand_id="ChEBI:CHEBI:43474"; /evidence="ECO:0000250|UniProtKB:P77836"; BINDING 88; /ligand="K(+)"; /ligand_id="ChEBI:CHEBI:29103"; /evidence="ECO:0000250|UniProtKB:P77836"; BINDING 90; /ligand="K(+)"; /ligand_id="ChEBI:CHEBI:29103"; /evidence="ECO:0000250|UniProtKB:P77836"; BINDING 92; /ligand="phosphate"; /ligand_id="ChEBI:CHEBI:43474"; /evidence="ECO:0000…			pyrimidine nucleobase metabolic process [GO:0006206]; pyrimidine nucleoside metabolic process [GO:0006213]	cytosol [GO:0005829]	cytosol [GO:0005829]; 1,4-alpha-oligoglucan phosphorylase activity [GO:0004645]; deoxyuridine phosphorylase activity [GO:0047847]; metal ion binding [GO:0046872]; thymidine phosphorylase activity [GO:0009032]; uridine phosphorylase activity [GO:0004850]; pyrimidine nucleobase metabolic process [GO:0006206]; pyrimidine nucleoside metabolic process [GO:0006213]	1,4-alpha-oligoglucan phosphorylase activity [GO:0004645]; deoxyuridine phosphorylase activity [GO:0047847]; metal ion binding [GO:0046872]; thymidine phosphorylase activity [GO:0009032]; uridine phosphorylase activity [GO:0004850]	GO:0004645; GO:0004850; GO:0005829; GO:0006206; GO:0006213; GO:0009032; GO:0046872; GO:0047847	sao:SAOUHSC_02377;
All Metabolic Genes	purL	Q2FZJ0	Phosphoribosylformylglycinamidine synthase subunit PurL (FGAM synthase) (EC 6.3.5.3) (Formylglycinamide ribonucleotide amidotransferase subunit II) (FGAR amidotransferase II) (FGAR-AT II) (Glutamine amidotransferase PurL) (Phosphoribosylformylglycinamidine synthase subunit II)	19.32422166	0.626767876	0.373232124	0.598075337	purL SAOUHSC_01013	729	6.3.5.3	BINDING 57; /ligand="ATP"; /ligand_id="ChEBI:CHEBI:30616"; /evidence="ECO:0000255|HAMAP-Rule:MF_00420"; BINDING 96; /ligand="ATP"; /ligand_id="ChEBI:CHEBI:30616"; /evidence="ECO:0000255|HAMAP-Rule:MF_00420"; BINDING 98; /ligand="Mg(2+)"; /ligand_id="ChEBI:CHEBI:18420"; /ligand_label="1"; /evidence="ECO:0000255|HAMAP-Rule:MF_00420"; BINDING 99..102; /ligand="substrate"; /evidence="ECO:0000255|HAMA…	ACT_SITE 54; /evidence="ECO:0000255|HAMAP-Rule:MF_00420"; ACT_SITE 100; /note="Proton acceptor"; /evidence="ECO:0000255|HAMAP-Rule:MF_00420"	PATHWAY: Purine metabolism; IMP biosynthesis via de novo pathway; 5-amino-1-(5-phospho-D-ribosyl)imidazole from N(2)-formyl-N(1)-(5-phospho-D-ribosyl)glycinamide: step 1/2. {ECO:0000255|HAMAP-Rule:MF_00420}.	'de novo' IMP biosynthetic process [GO:0006189]	cytoplasm [GO:0005737]	cytoplasm [GO:0005737]; ATP binding [GO:0005524]; magnesium ion binding [GO:0000287]; phosphoribosylformylglycinamidine synthase activity [GO:0004642]; 'de novo' IMP biosynthetic process [GO:0006189]	ATP binding [GO:0005524]; magnesium ion binding [GO:0000287]; phosphoribosylformylglycinamidine synthase activity [GO:0004642]	GO:0000287; GO:0004642; GO:0005524; GO:0005737; GO:0006189	sao:SAOUHSC_01013;
All Metabolic Genes	SAOUHSC_00536	Q2G0M4	Branched-chain-amino-acid aminotransferase (EC 2.6.1.42)	19.1655793	0.576685526	0.423314474	0.642255263	SAOUHSC_00536	358	2.6.1.42			PATHWAY: Amino-acid biosynthesis; L-isoleucine biosynthesis; L-isoleucine from 2-oxobutanoate: step 4/4. {ECO:0000256|ARBA:ARBA00004824, ECO:0000256|RuleBase:RU004519}.; PATHWAY: Amino-acid biosynthesis; L-leucine biosynthesis; L-leucine from 3-methyl-2-oxobutanoate: step 4/4. {ECO:0000256|ARBA:ARBA00005072, ECO:0000256|RuleBase:RU004519}.; PATHWAY: Amino-acid biosynthesis; L-valine biosynthesis;…	isoleucine biosynthetic process [GO:0009097]; L-leucine biosynthetic process [GO:0009098]; L-valine biosynthetic process [GO:0009099]		L-isoleucine-2-oxoglutarate transaminase activity [GO:0052656]; L-valine-2-oxoglutarate transaminase activity [GO:0052655]; isoleucine biosynthetic process [GO:0009097]; L-leucine biosynthetic process [GO:0009098]; L-valine biosynthetic process [GO:0009099]	L-isoleucine-2-oxoglutarate transaminase activity [GO:0052656]; L-valine-2-oxoglutarate transaminase activity [GO:0052655]	GO:0009097; GO:0009098; GO:0009099; GO:0052655; GO:0052656	sao:SAOUHSC_00536;
All Metabolic Genes	SAOUHSC_01321	Q2FYV3	Threonine synthase (EC 4.2.3.1)	19.01592297	0.611397297	0.388602703	0.515424324	SAOUHSC_01321	353	4.2.3.1	BINDING 87; /ligand="pyridoxal 5'-phosphate"; /ligand_id="ChEBI:CHEBI:597326"; /evidence="ECO:0000256|PIRSR:PIRSR038945-1"; BINDING 188..192; /ligand="pyridoxal 5'-phosphate"; /ligand_id="ChEBI:CHEBI:597326"; /evidence="ECO:0000256|PIRSR:PIRSR038945-1"; BINDING 317; /ligand="pyridoxal 5'-phosphate"; /ligand_id="ChEBI:CHEBI:597326"; /evidence="ECO:0000256|PIRSR:PIRSR038945-1"		PATHWAY: Amino-acid biosynthesis; L-threonine biosynthesis; L-threonine from L-aspartate: step 5/5. {ECO:0000256|ARBA:ARBA00004979, ECO:0000256|PIRNR:PIRNR038945}.	cysteine biosynthetic process [GO:0019344]; threonine biosynthetic process [GO:0009088]	cytoplasm [GO:0005737]	cytoplasm [GO:0005737]; pyridoxal phosphate binding [GO:0030170]; threonine deaminase activity [GO:0004794]; threonine synthase activity [GO:0004795]; cysteine biosynthetic process [GO:0019344]; threonine biosynthetic process [GO:0009088]	pyridoxal phosphate binding [GO:0030170]; threonine deaminase activity [GO:0004794]; threonine synthase activity [GO:0004795]	GO:0004794; GO:0004795; GO:0005737; GO:0009088; GO:0019344; GO:0030170	sao:SAOUHSC_01321;
All Metabolic Genes	menB	Q2FZL5	1,4-dihydroxy-2-naphthoyl-CoA synthase (DHNA-CoA synthase) (EC 4.1.3.36)	18.93930216	0.550452174	0.449547826	0.595686957	menB SAOUHSC_00985	273	4.1.3.36	BINDING 34; /ligand="substrate"; /ligand_note="ligand shared between two neighboring subunits"; /note="in other chain"; /evidence="ECO:0000256|HAMAP-Rule:MF_01934"; BINDING 73..77; /ligand="substrate"; /ligand_note="ligand shared between two neighboring subunits"; /note="in other chain"; /evidence="ECO:0000256|HAMAP-Rule:MF_01934"; BINDING 85; /ligand="substrate"; /ligand_note="ligand shared betw…		PATHWAY: Quinol/quinone metabolism; 1,4-dihydroxy-2-naphthoate biosynthesis; 1,4-dihydroxy-2-naphthoate from chorismate: step 6/7. {ECO:0000256|HAMAP-Rule:MF_01934}.; PATHWAY: Quinol/quinone metabolism; menaquinone biosynthesis. {ECO:0000256|HAMAP-Rule:MF_01934}.	menaquinone biosynthetic process [GO:0009234]	cytosol [GO:0005829]	cytosol [GO:0005829]; 1,4-dihydroxy-2-naphthoyl-CoA synthase activity [GO:0008935]; menaquinone biosynthetic process [GO:0009234]	1,4-dihydroxy-2-naphthoyl-CoA synthase activity [GO:0008935]	GO:0005829; GO:0008935; GO:0009234	sao:SAOUHSC_00985;
All Metabolic Genes	SAOUHSC_00209	Q2G219	PTS system, glucose-specific IIBC component, putative (EC 2.7.1.69)	18.5421181	0.615320192	0.384679808	0.580884615	SAOUHSC_00209	509	2.7.1.69		ACT_SITE 454; /note="Phosphocysteine intermediate; for EIIB activity"; /evidence="ECO:0000256|PROSITE-ProRule:PRU00421"		phosphoenolpyruvate-dependent sugar phosphotransferase system [GO:0009401]	plasma membrane [GO:0005886]	plasma membrane [GO:0005886]; kinase activity [GO:0016301]; protein-N(PI)-phosphohistidine-sugar phosphotransferase activity [GO:0008982]; protein-phosphocysteine-sugar phosphotransferase activity [GO:0090563]; phosphoenolpyruvate-dependent sugar phosphotransferase system [GO:0009401]	kinase activity [GO:0016301]; protein-N(PI)-phosphohistidine-sugar phosphotransferase activity [GO:0008982]; protein-phosphocysteine-sugar phosphotransferase activity [GO:0090563]	GO:0005886; GO:0008982; GO:0009401; GO:0016301; GO:0090563	sao:SAOUHSC_00209;
All Metabolic Genes	nadE	Q2G236	NH(3)-dependent NAD(+) synthetase (EC 6.3.1.5)	15.31695296	0.500066667	0.499933333	0.775333333	nadE SAOUHSC_02132	273	6.3.1.5	BINDING 47..54; /ligand="ATP"; /ligand_id="ChEBI:CHEBI:30616"; /evidence="ECO:0000255|HAMAP-Rule:MF_00193"; BINDING 53; /ligand="Mg(2+)"; /ligand_id="ChEBI:CHEBI:18420"; /evidence="ECO:0000255|HAMAP-Rule:MF_00193"; BINDING 139; /ligand="deamido-NAD(+)"; /ligand_id="ChEBI:CHEBI:58437"; /evidence="ECO:0000255|HAMAP-Rule:MF_00193"; BINDING 159; /ligand="ATP"; /ligand_id="ChEBI:CHEBI:30616"; /evidenc…		PATHWAY: Cofactor biosynthesis; NAD(+) biosynthesis; NAD(+) from deamido-NAD(+) (ammonia route): step 1/1. {ECO:0000255|HAMAP-Rule:MF_00193}.	NAD biosynthetic process [GO:0009435]	cytoplasm [GO:0005737]	cytoplasm [GO:0005737]; ATP binding [GO:0005524]; glutaminase activity [GO:0004359]; metal ion binding [GO:0046872]; NAD+ synthase (glutamine-hydrolyzing) activity [GO:0003952]; NAD+ synthase activity [GO:0008795]; NAD biosynthetic process [GO:0009435]	ATP binding [GO:0005524]; glutaminase activity [GO:0004359]; metal ion binding [GO:0046872]; NAD+ synthase (glutamine-hydrolyzing) activity [GO:0003952]; NAD+ synthase activity [GO:0008795]	GO:0003952; GO:0004359; GO:0005524; GO:0005737; GO:0008795; GO:0009435; GO:0046872	sao:SAOUHSC_02132;
All Metabolic Genes	SAOUHSC_01347	Q2FYS9	Aconitate hydratase (Aconitase) (EC 4.2.1.3)	18.34582346	0.5868825	0.4131175	0.64072875	SAOUHSC_01347	901	4.2.1.3			PATHWAY: Carbohydrate metabolism; tricarboxylic acid cycle; isocitrate from oxaloacetate: step 2/2. {ECO:0000256|ARBA:ARBA00004717}.; PATHWAY: Organic acid metabolism; propanoate degradation. {ECO:0000256|ARBA:ARBA00005026}.	citrate metabolic process [GO:0006101]; tricarboxylic acid cycle [GO:0006099]	cytosol [GO:0005829]	cytosol [GO:0005829]; 2-methylisocitrate dehydratase activity [GO:0047456]; 4 iron, 4 sulfur cluster binding [GO:0051539]; aconitate hydratase activity [GO:0003994]; iron-responsive element binding [GO:0030350]; metal ion binding [GO:0046872]; citrate metabolic process [GO:0006101]; tricarboxylic acid cycle [GO:0006099]	2-methylisocitrate dehydratase activity [GO:0047456]; 4 iron, 4 sulfur cluster binding [GO:0051539]; aconitate hydratase activity [GO:0003994]; iron-responsive element binding [GO:0030350]; metal ion binding [GO:0046872]	GO:0003994; GO:0005829; GO:0006099; GO:0006101; GO:0030350; GO:0046872; GO:0047456; GO:0051539	sao:SAOUHSC_01347;
All Metabolic Genes	crtM	Q2FV59	4,4'-diapophytoene synthase (DAP synthase) (EC 2.5.1.96) (C30 carotenoid synthase) (Dehydrosqualene synthase)	18.15181088	0.47276875	0.47276875	0.560478125	crtM SAOUHSC_02879	287	2.5.1.96	BINDING 18..21; /ligand="(2E,6E)-farnesyl diphosphate"; /ligand_id="ChEBI:CHEBI:175763"; /ligand_label="1"; /evidence="ECO:0000250|UniProtKB:A9JQL9"; BINDING 41; /ligand="(2E,6E)-farnesyl diphosphate"; /ligand_id="ChEBI:CHEBI:175763"; /ligand_label="1"; /evidence="ECO:0000250|UniProtKB:A9JQL9"; BINDING 45; /ligand="(2E,6E)-farnesyl diphosphate"; /ligand_id="ChEBI:CHEBI:175763"; /ligand_label="1";…		PATHWAY: Carotenoid biosynthesis; staphyloxanthin biosynthesis; staphyloxanthin from farnesyl diphosphate: step 1/5. {ECO:0000269|PubMed:22535955}.	carotenoid biosynthetic process [GO:0016117]		farnesyltranstransferase activity [GO:0004311]; geranylgeranyl-diphosphate geranylgeranyltransferase activity [GO:0016767]; metal ion binding [GO:0046872]; squalene synthase [NAD(P)H] activity [GO:0051996]; carotenoid biosynthetic process [GO:0016117]	farnesyltranstransferase activity [GO:0004311]; geranylgeranyl-diphosphate geranylgeranyltransferase activity [GO:0016767]; metal ion binding [GO:0046872]; squalene synthase [NAD(P)H] activity [GO:0051996]	GO:0004311; GO:0016117; GO:0016767; GO:0046872; GO:0051996	sao:SAOUHSC_02879;
All Metabolic Genes	birA	Q2G258	Bifunctional ligase/repressor BirA (Biotin--[acetyl-CoA-carboxylase] ligase) (EC 6.3.4.15) (Biotin--protein ligase) (Biotin-[acetyl-CoA carboxylase] synthetase)	18.04000516	0.582089655	0.417910345	0.53312069	birA SAOUHSC_01473	323	6.3.4.15	BINDING 116; /ligand="biotin"; /ligand_id="ChEBI:CHEBI:57586"; /evidence="ECO:0000256|HAMAP-Rule:MF_00978"; BINDING 120..122; /ligand="biotin"; /ligand_id="ChEBI:CHEBI:57586"; /evidence="ECO:0000256|HAMAP-Rule:MF_00978"; BINDING 187; /ligand="biotin"; /ligand_id="ChEBI:CHEBI:57586"; /evidence="ECO:0000256|HAMAP-Rule:MF_00978"			protein modification process [GO:0036211]; regulation of DNA-templated transcription [GO:0006355]	cytoplasm [GO:0005737]	cytoplasm [GO:0005737]; ATP binding [GO:0005524]; biotin--[biotin carboxyl-carrier protein] ligase activity [GO:0004077]; DNA binding [GO:0003677]; transferase activity [GO:0016740]; protein modification process [GO:0036211]; regulation of DNA-templated transcription [GO:0006355]	ATP binding [GO:0005524]; biotin--[biotin carboxyl-carrier protein] ligase activity [GO:0004077]; DNA binding [GO:0003677]; transferase activity [GO:0016740]	GO:0003677; GO:0004077; GO:0005524; GO:0005737; GO:0006355; GO:0016740; GO:0036211	sao:SAOUHSC_01473;
All Metabolic Genes	thiM	Q2FWG2	Hydroxyethylthiazole kinase (EC 2.7.1.50) (4-methyl-5-beta-hydroxyethylthiazole kinase) (TH kinase) (Thz kinase)	13.27002571	0.651766667	0.348233333	0.868666667	thiM SAOUHSC_02329	263	2.7.1.50	BINDING 39; /ligand="substrate"; /evidence="ECO:0000255|HAMAP-Rule:MF_00228"; BINDING 115; /ligand="ATP"; /ligand_id="ChEBI:CHEBI:30616"; /evidence="ECO:0000255|HAMAP-Rule:MF_00228"; BINDING 160; /ligand="ATP"; /ligand_id="ChEBI:CHEBI:30616"; /evidence="ECO:0000255|HAMAP-Rule:MF_00228"; BINDING 187; /ligand="substrate"; /evidence="ECO:0000255|HAMAP-Rule:MF_00228"		PATHWAY: Cofactor biosynthesis; thiamine diphosphate biosynthesis; 4-methyl-5-(2-phosphoethyl)-thiazole from 5-(2-hydroxyethyl)-4-methylthiazole: step 1/1. {ECO:0000255|HAMAP-Rule:MF_00228}.	thiamine biosynthetic process [GO:0009228]; thiamine diphosphate biosynthetic process [GO:0009229]		ATP binding [GO:0005524]; hydroxyethylthiazole kinase activity [GO:0004417]; magnesium ion binding [GO:0000287]; thiamine biosynthetic process [GO:0009228]; thiamine diphosphate biosynthetic process [GO:0009229]	ATP binding [GO:0005524]; hydroxyethylthiazole kinase activity [GO:0004417]; magnesium ion binding [GO:0000287]	GO:0000287; GO:0004417; GO:0005524; GO:0009228; GO:0009229	sao:SAOUHSC_02329;
All Metabolic Genes	SAOUHSC_00421	Q2G0V4	Tryptophan synthase beta chain-like PALP domain-containing protein	17.95860731	0.570002198	0.429997802	0.566301099	SAOUHSC_00421	304					cysteine biosynthetic process [GO:0019344]; cysteine biosynthetic process from serine [GO:0006535]	cytoplasm [GO:0005737]	cytoplasm [GO:0005737]; cystathionine beta-synthase activity [GO:0004122]; cysteine synthase activity [GO:0004124]; cysteine biosynthetic process [GO:0019344]; cysteine biosynthetic process from serine [GO:0006535]	cystathionine beta-synthase activity [GO:0004122]; cysteine synthase activity [GO:0004124]	GO:0004122; GO:0004124; GO:0005737; GO:0006535; GO:0019344	sao:SAOUHSC_00421;
All Metabolic Genes	bioD	Q2FVJ5	ATP-dependent dethiobiotin synthetase BioD (EC 6.3.3.3) (DTB synthetase) (DTBS) (Dethiobiotin synthase)	17.81530857	0.558420988	0.441579012	0.500904938	bioD SAOUHSC_02716	228	6.3.3.3	BINDING 11..16; /ligand="ATP"; /ligand_id="ChEBI:CHEBI:30616"; /evidence="ECO:0000256|HAMAP-Rule:MF_00336"; BINDING 15; /ligand="Mg(2+)"; /ligand_id="ChEBI:CHEBI:18420"; /evidence="ECO:0000256|HAMAP-Rule:MF_00336"; BINDING 40; /ligand="substrate"; /evidence="ECO:0000256|HAMAP-Rule:MF_00336"; BINDING 50; /ligand="ATP"; /ligand_id="ChEBI:CHEBI:30616"; /evidence="ECO:0000256|HAMAP-Rule:MF_00336"; BI…	ACT_SITE 36; /evidence="ECO:0000256|HAMAP-Rule:MF_00336"	PATHWAY: Cofactor biosynthesis; biotin biosynthesis; biotin from 7,8-diaminononanoate: step 1/2. {ECO:0000256|HAMAP-Rule:MF_00336}.	biotin biosynthetic process [GO:0009102]	cytosol [GO:0005829]	cytosol [GO:0005829]; ATP binding [GO:0005524]; dethiobiotin synthase activity [GO:0004141]; magnesium ion binding [GO:0000287]; biotin biosynthetic process [GO:0009102]	ATP binding [GO:0005524]; dethiobiotin synthase activity [GO:0004141]; magnesium ion binding [GO:0000287]	GO:0000287; GO:0004141; GO:0005524; GO:0005829; GO:0009102	sao:SAOUHSC_02716;
All Metabolic Genes	SAOUHSC_01152	Q2FZ88	Purine nucleoside phosphorylase	17.68613278	0.579002941	0.420997059	0.548834118	SAOUHSC_01152	221							2'-deoxyadenosine deaminase activity [GO:0046936]; adenosine deaminase activity [GO:0004000]; copper ion binding [GO:0005507]; S-methyl-5-thioadenosine phosphorylase activity [GO:0017061]	2'-deoxyadenosine deaminase activity [GO:0046936]; adenosine deaminase activity [GO:0004000]; copper ion binding [GO:0005507]; S-methyl-5-thioadenosine phosphorylase activity [GO:0017061]	GO:0004000; GO:0005507; GO:0017061; GO:0046936	sao:SAOUHSC_01152;
All Metabolic Genes	thrB	Q2FYV2	Homoserine kinase (HK) (HSK) (EC 2.7.1.39)	12.63827216	0.891	0.109	0.885	thrB SAOUHSC_01322	304	2.7.1.39	BINDING 90..100; /ligand="ATP"; /ligand_id="ChEBI:CHEBI:30616"; /evidence="ECO:0000255|HAMAP-Rule:MF_00384"		PATHWAY: Amino-acid biosynthesis; L-threonine biosynthesis; L-threonine from L-aspartate: step 4/5. {ECO:0000255|HAMAP-Rule:MF_00384}.	threonine biosynthetic process [GO:0009088]	cytoplasm [GO:0005737]	cytoplasm [GO:0005737]; ATP binding [GO:0005524]; homoserine kinase activity [GO:0004413]; threonine biosynthetic process [GO:0009088]	ATP binding [GO:0005524]; homoserine kinase activity [GO:0004413]	GO:0004413; GO:0005524; GO:0005737; GO:0009088	sao:SAOUHSC_01322;
All Metabolic Genes	ureC	Q2G2K5	Urease subunit alpha (EC 3.5.1.5) (Urea amidohydrolase subunit alpha)	17.67366414	0.602292857	0.397707143	0.590084694	ureC SAOUHSC_02561	571	3.5.1.5	BINDING 138; /ligand="Ni(2+)"; /ligand_id="ChEBI:CHEBI:49786"; /ligand_label="1"; /evidence="ECO:0000255|HAMAP-Rule:MF_01953"; BINDING 140; /ligand="Ni(2+)"; /ligand_id="ChEBI:CHEBI:49786"; /ligand_label="1"; /evidence="ECO:0000255|HAMAP-Rule:MF_01953"; BINDING 221; /ligand="Ni(2+)"; /ligand_id="ChEBI:CHEBI:49786"; /ligand_label="1"; /note="via carbamate group"; /evidence="ECO:0000255|HAMAP-Rule:…	ACT_SITE 324; /note="Proton donor"; /evidence="ECO:0000255|HAMAP-Rule:MF_01953"	PATHWAY: Nitrogen metabolism; urea degradation; CO(2) and NH(3) from urea (urease route): step 1/1. {ECO:0000255|HAMAP-Rule:MF_01953}.	urea catabolic process [GO:0043419]	cytoplasm [GO:0005737]	cytoplasm [GO:0005737]; nickel cation binding [GO:0016151]; urease activity [GO:0009039]; urea catabolic process [GO:0043419]	nickel cation binding [GO:0016151]; urease activity [GO:0009039]	GO:0005737; GO:0009039; GO:0016151; GO:0043419	sao:SAOUHSC_02561;
All Metabolic Genes	femX	Q2FVZ4	Lipid II:glycine glycyltransferase (EC 2.3.2.16) (Factor essential for expression of methicillin resistance X)	17.56383735	0.579790805	0.420209195	0.552044368	femX fmhB SAOUHSC_02527	421	2.3.2.16				cell wall organization [GO:0071555]; peptidoglycan biosynthetic process [GO:0009252]; regulation of cell shape [GO:0008360]; response to antibiotic [GO:0046677]	cytoplasm [GO:0005737]	cytoplasm [GO:0005737]; aminoacyltransferase activity [GO:0016755]; cell wall organization [GO:0071555]; peptidoglycan biosynthetic process [GO:0009252]; regulation of cell shape [GO:0008360]; response to antibiotic [GO:0046677]	aminoacyltransferase activity [GO:0016755]	GO:0005737; GO:0008360; GO:0009252; GO:0016755; GO:0046677; GO:0071555	sao:SAOUHSC_02527;
All Metabolic Genes	SAOUHSC_01945	Q2FXB9	Membrane protein, putative	17.50031292	0.558088889	0.441911111	0.597801852	SAOUHSC_01945	232						membrane [GO:0016020]	membrane [GO:0016020]		GO:0016020	sao:SAOUHSC_01945;
All Metabolic Genes	SAOUHSC_01265	Q2FZ06	TIGR00282 family metallophosphoesterase	17.39040559	0.624542857	0.375457143	0.513957143	SAOUHSC_01265	265		BINDING 8; /ligand="Fe cation"; /ligand_id="ChEBI:CHEBI:24875"; /ligand_label="1"; /evidence="ECO:0000256|PIRSR:PIRSR004789-51"; BINDING 39; /ligand="Fe cation"; /ligand_id="ChEBI:CHEBI:24875"; /ligand_label="1"; /evidence="ECO:0000256|PIRSR:PIRSR004789-51"; BINDING 39; /ligand="Fe cation"; /ligand_id="ChEBI:CHEBI:24875"; /ligand_label="2"; /evidence="ECO:0000256|PIRSR:PIRSR004789-51"; BINDING 40…	ACT_SITE 68; /note="Proton donor"; /evidence="ECO:0000256|PIRSR:PIRSR004789-50"				2',3'-cyclic-nucleotide 3'-phosphodiesterase activity [GO:0004113]; metal ion binding [GO:0046872]	2',3'-cyclic-nucleotide 3'-phosphodiesterase activity [GO:0004113]; metal ion binding [GO:0046872]	GO:0004113; GO:0046872	sao:SAOUHSC_01265;
All Metabolic Genes	SAOUHSC_01386	Q2FYP9	Phosphate transport system permease protein PstA	17.33068312	0.590119737	0.409880263	0.503678421	SAOUHSC_01386	305					nickel cation transport [GO:0015675]; phosphate ion transmembrane transport [GO:0035435]	plasma membrane [GO:0005886]	plasma membrane [GO:0005886]; phosphate transmembrane transporter activity [GO:0005315]; nickel cation transport [GO:0015675]; phosphate ion transmembrane transport [GO:0035435]	phosphate transmembrane transporter activity [GO:0005315]	GO:0005315; GO:0005886; GO:0015675; GO:0035435	sao:SAOUHSC_01386;
All Metabolic Genes	SAOUHSC_01867	Q2FXI0	D-alanine aminotransferase (EC 2.6.1.21)	2.437707136	0.58834	0.41166	0.6678	SAOUHSC_01867	282	2.6.1.21				carboxylic acid biosynthetic process [GO:0046394]; carboxylic acid metabolic process [GO:0019752]; D-amino acid metabolic process [GO:0046416]	cytosol [GO:0005829]	cytosol [GO:0005829]; D-alanine-2-oxoglutarate aminotransferase activity [GO:0047810]; pyridoxal phosphate binding [GO:0030170]; carboxylic acid biosynthetic process [GO:0046394]; carboxylic acid metabolic process [GO:0019752]; D-amino acid metabolic process [GO:0046416]	D-alanine-2-oxoglutarate aminotransferase activity [GO:0047810]; pyridoxal phosphate binding [GO:0030170]	GO:0005829; GO:0019752; GO:0030170; GO:0046394; GO:0046416; GO:0047810	sao:SAOUHSC_01867;
All Metabolic Genes	trpS	Q2FZQ7	Tryptophan--tRNA ligase (EC 6.1.1.2) (Tryptophanyl-tRNA synthetase) (TrpRS)	17.31425826	0.5334	0.4666	0.596806917	trpS SAOUHSC_00933	329	6.1.1.2	BINDING 9..11; /ligand="ATP"; /ligand_id="ChEBI:CHEBI:30616"; /evidence="ECO:0000256|HAMAP-Rule:MF_00140"; BINDING 17..18; /ligand="ATP"; /ligand_id="ChEBI:CHEBI:30616"; /evidence="ECO:0000256|HAMAP-Rule:MF_00140"; BINDING 133; /ligand="L-tryptophan"; /ligand_id="ChEBI:CHEBI:57912"; /evidence="ECO:0000256|HAMAP-Rule:MF_00140"; BINDING 145..147; /ligand="ATP"; /ligand_id="ChEBI:CHEBI:30616"; /evid…			tryptophanyl-tRNA aminoacylation [GO:0006436]	cytosol [GO:0005829]	cytosol [GO:0005829]; ATP binding [GO:0005524]; isoleucine-tRNA ligase activity [GO:0004822]; tryptophan-tRNA ligase activity [GO:0004830]; tryptophanyl-tRNA aminoacylation [GO:0006436]	ATP binding [GO:0005524]; isoleucine-tRNA ligase activity [GO:0004822]; tryptophan-tRNA ligase activity [GO:0004830]	GO:0004822; GO:0004830; GO:0005524; GO:0005829; GO:0006436	sao:SAOUHSC_00933;
All Metabolic Genes	tatC	Q2G128	Sec-independent protein translocase protein TatC	17.17979854	0.518287069	0.481712931	0.51467069	tatC SAOUHSC_00328	218					intracellular protein transmembrane transport [GO:0065002]; protein transport by the Tat complex [GO:0043953]	TAT protein transport complex [GO:0033281]	TAT protein transport complex [GO:0033281]; proton motive force dependent protein transmembrane transporter activity [GO:0009977]; intracellular protein transmembrane transport [GO:0065002]; protein transport by the Tat complex [GO:0043953]	proton motive force dependent protein transmembrane transporter activity [GO:0009977]	GO:0009977; GO:0033281; GO:0043953; GO:0065002	sao:SAOUHSC_00328;
All Metabolic Genes	leuD	Q2FWK0	3-isopropylmalate dehydratase small subunit (EC 4.2.1.33) (Alpha-IPM isomerase) (IPMI) (Isopropylmalate isomerase)	17.06803389	0.480224444	0.480224444	0.538690667	leuD SAOUHSC_02288	190	4.2.1.33			PATHWAY: Amino-acid biosynthesis; L-leucine biosynthesis; L-leucine from 3-methyl-2-oxobutanoate: step 2/4. {ECO:0000255|HAMAP-Rule:MF_01031}.	L-leucine biosynthetic process [GO:0009098]	3-isopropylmalate dehydratase complex [GO:0009316]	3-isopropylmalate dehydratase complex [GO:0009316]; 3-isopropylmalate dehydratase activity [GO:0003861]; L-leucine biosynthetic process [GO:0009098]	3-isopropylmalate dehydratase activity [GO:0003861]	GO:0003861; GO:0009098; GO:0009316	sao:SAOUHSC_02288;
All Metabolic Genes	SAOUHSC_00117	Q2G1K5	Capsular polysaccharide biosynthesis protein Cap5D, putative	17.03810453	0.624328472	0.375671528	0.537744028	SAOUHSC_00117	607						membrane [GO:0016020]	membrane [GO:0016020]		GO:0016020	sao:SAOUHSC_00117;
All Metabolic Genes	menE	Q2G2V3	2-succinylbenzoate--CoA ligase (EC 6.2.1.26) (o-succinylbenzoyl-CoA synthetase) (OSB-CoA synthetase)	16.89279003	0.484759821	0.484759821	0.565650179	menE SAOUHSC_01916	492	6.2.1.26			PATHWAY: Quinol/quinone metabolism; 1,4-dihydroxy-2-naphthoate biosynthesis; 1,4-dihydroxy-2-naphthoate from chorismate: step 5/7. {ECO:0000255|HAMAP-Rule:MF_00731}.; PATHWAY: Quinol/quinone metabolism; menaquinone biosynthesis. {ECO:0000255|HAMAP-Rule:MF_00731}.	menaquinone biosynthetic process [GO:0009234]	membrane [GO:0016020]	membrane [GO:0016020]; ATP binding [GO:0005524]; long-chain fatty acid-CoA ligase activity [GO:0004467]; o-succinylbenzoate-CoA ligase activity [GO:0008756]; menaquinone biosynthetic process [GO:0009234]	ATP binding [GO:0005524]; long-chain fatty acid-CoA ligase activity [GO:0004467]; o-succinylbenzoate-CoA ligase activity [GO:0008756]	GO:0004467; GO:0005524; GO:0008756; GO:0009234; GO:0016020	sao:SAOUHSC_01916;
All Metabolic Genes	SAOUHSC_02958	Q2FUY6	Alkaline phosphatase III, putative	16.84163751	0.578048529	0.421951471	0.546020294	SAOUHSC_02958	474		BINDING 58; /ligand="Mg(2+)"; /ligand_id="ChEBI:CHEBI:18420"; /evidence="ECO:0000256|PIRSR:PIRSR601952-2"; BINDING 58; /ligand="Zn(2+)"; /ligand_id="ChEBI:CHEBI:29105"; /ligand_label="2"; /evidence="ECO:0000256|PIRSR:PIRSR601952-2"; BINDING 158; /ligand="Mg(2+)"; /ligand_id="ChEBI:CHEBI:18420"; /evidence="ECO:0000256|PIRSR:PIRSR601952-2"; BINDING 160; /ligand="Mg(2+)"; /ligand_id="ChEBI:CHEBI:184…	ACT_SITE 107; /note="Phosphoserine intermediate"; /evidence="ECO:0000256|PIRSR:PIRSR601952-1"				alkaline phosphatase activity [GO:0004035]; metal ion binding [GO:0046872]	alkaline phosphatase activity [GO:0004035]; metal ion binding [GO:0046872]	GO:0004035; GO:0046872	sao:SAOUHSC_02958;
All Metabolic Genes	purM	Q2FZI8	Phosphoribosylformylglycinamidine cyclo-ligase (EC 6.3.3.1) (AIR synthase) (AIRS) (Phosphoribosyl-aminoimidazole synthetase)	16.8096683	0.567171545	0.432828455	0.544684715	purM SAOUHSC_01015	342	6.3.3.1			PATHWAY: Purine metabolism; IMP biosynthesis via de novo pathway; 5-amino-1-(5-phospho-D-ribosyl)imidazole from N(2)-formyl-N(1)-(5-phospho-D-ribosyl)glycinamide: step 2/2. {ECO:0000255|HAMAP-Rule:MF_00741}.	'de novo' IMP biosynthetic process [GO:0006189]; adenine biosynthetic process [GO:0046084]; purine nucleotide biosynthetic process [GO:0006164]	cytosol [GO:0005829]	cytosol [GO:0005829]; ATP binding [GO:0005524]; phosphoribosylamine-glycine ligase activity [GO:0004637]; phosphoribosylformylglycinamidine cyclo-ligase activity [GO:0004641]; 'de novo' IMP biosynthetic process [GO:0006189]; adenine biosynthetic process [GO:0046084]; purine nucleotide biosynthetic process [GO:0006164]	ATP binding [GO:0005524]; phosphoribosylamine-glycine ligase activity [GO:0004637]; phosphoribosylformylglycinamidine cyclo-ligase activity [GO:0004641]	GO:0004637; GO:0004641; GO:0005524; GO:0005829; GO:0006164; GO:0006189; GO:0046084	sao:SAOUHSC_01015;
All Metabolic Genes	narT	Q2FVN1	Probable nitrate transporter NarT	16.77989191	0.469315493	0.469315493	0.610083099	narT narK SAOUHSC_02671	389					nitrate assimilation [GO:0042128]	plasma membrane [GO:0005886]	plasma membrane [GO:0005886]; nitrate transmembrane transporter activity [GO:0015112]; nitrate assimilation [GO:0042128]	nitrate transmembrane transporter activity [GO:0015112]	GO:0005886; GO:0015112; GO:0042128	sao:SAOUHSC_02671;
All Metabolic Genes	purF	Q2FZI9	Amidophosphoribosyltransferase (ATase) (EC 2.4.2.14) (Glutamine phosphoribosylpyrophosphate amidotransferase) (GPATase)	15.65757732	0.77306	0.22694	0.7416	purF SAOUHSC_01014	494	2.4.2.14	BINDING 294; /ligand="Mg(2+)"; /ligand_id="ChEBI:CHEBI:18420"; /evidence="ECO:0000256|HAMAP-Rule:MF_01931, ECO:0000256|PIRSR:PIRSR000485-2"; BINDING 356; /ligand="Mg(2+)"; /ligand_id="ChEBI:CHEBI:18420"; /evidence="ECO:0000256|HAMAP-Rule:MF_01931, ECO:0000256|PIRSR:PIRSR000485-2"; BINDING 357; /ligand="Mg(2+)"; /ligand_id="ChEBI:CHEBI:18420"; /evidence="ECO:0000256|HAMAP-Rule:MF_01931, ECO:000025…	ACT_SITE 11; /note="Nucleophile"; /evidence="ECO:0000256|HAMAP-Rule:MF_01931, ECO:0000256|PIRSR:PIRSR000485-1"	PATHWAY: Purine metabolism; IMP biosynthesis via de novo pathway; N(1)-(5-phospho-D-ribosyl)glycinamide from 5-phospho-alpha-D-ribose 1-diphosphate: step 1/2. {ECO:0000256|ARBA:ARBA00005209, ECO:0000256|HAMAP-Rule:MF_01931, ECO:0000256|PIRNR:PIRNR000485}.	'de novo' IMP biosynthetic process [GO:0006189]; purine nucleobase biosynthetic process [GO:0009113]; purine nucleotide biosynthetic process [GO:0006164]		amidophosphoribosyltransferase activity [GO:0004044]; guanine phosphoribosyltransferase activity [GO:0052657]; hypoxanthine phosphoribosyltransferase activity [GO:0004422]; magnesium ion binding [GO:0000287]; 'de novo' IMP biosynthetic process [GO:0006189]; purine nucleobase biosynthetic process [GO:0009113]; purine nucleotide biosynthetic process [GO:0006164]	amidophosphoribosyltransferase activity [GO:0004044]; guanine phosphoribosyltransferase activity [GO:0052657]; hypoxanthine phosphoribosyltransferase activity [GO:0004422]; magnesium ion binding [GO:0000287]	GO:0000287; GO:0004044; GO:0004422; GO:0006164; GO:0006189; GO:0009113; GO:0052657	sao:SAOUHSC_01014;
All Metabolic Genes	SAOUHSC_02933	Q2FV10	Betaine-aldehyde dehydrogenase (EC 1.2.1.8)	16.64975198	0.596361682	0.403638318	0.573257944	SAOUHSC_02933	496	1.2.1.8		ACT_SITE 255; /evidence="ECO:0000256|PROSITE-ProRule:PRU10007"	PATHWAY: Amine and polyamine biosynthesis; betaine biosynthesis via choline pathway; betaine from betaine aldehyde: step 1/1. {ECO:0000256|ARBA:ARBA00037921}.	glycine betaine biosynthetic process from choline [GO:0019285]		betaine-aldehyde dehydrogenase (NAD+) activity [GO:0008802]; metal ion binding [GO:0046872]; glycine betaine biosynthetic process from choline [GO:0019285]	betaine-aldehyde dehydrogenase (NAD+) activity [GO:0008802]; metal ion binding [GO:0046872]	GO:0008802; GO:0019285; GO:0046872	sao:SAOUHSC_02933;
All Metabolic Genes	menD	Q2FZL7	2-succinyl-5-enolpyruvyl-6-hydroxy-3-cyclohexene-1-carboxylate synthase (SEPHCHC synthase) (EC 2.2.1.9) (Menaquinone biosynthesis protein MenD)	14.62525165	0.472166667	0.472166667	0.667833333	menD SAOUHSC_00983	557	2.2.1.9			PATHWAY: Quinol/quinone metabolism; 1,4-dihydroxy-2-naphthoate biosynthesis; 1,4-dihydroxy-2-naphthoate from chorismate: step 2/7. {ECO:0000255|HAMAP-Rule:MF_01659}.; PATHWAY: Quinol/quinone metabolism; menaquinone biosynthesis. {ECO:0000255|HAMAP-Rule:MF_01659}.	menaquinone biosynthetic process [GO:0009234]		2-succinyl-5-enolpyruvyl-6-hydroxy-3-cyclohexene-1-carboxylic-acid synthase activity [GO:0070204]; magnesium ion binding [GO:0000287]; manganese ion binding [GO:0030145]; thiamine pyrophosphate binding [GO:0030976]; menaquinone biosynthetic process [GO:0009234]	2-succinyl-5-enolpyruvyl-6-hydroxy-3-cyclohexene-1-carboxylic-acid synthase activity [GO:0070204]; magnesium ion binding [GO:0000287]; manganese ion binding [GO:0030145]; thiamine pyrophosphate binding [GO:0030976]	GO:0000287; GO:0009234; GO:0030145; GO:0030976; GO:0070204	sao:SAOUHSC_00983;
All Metabolic Genes	SAOUHSC_02839	Q2FV95	L-serine dehydratase (EC 4.3.1.17)	16.43415218	0.538001818	0.461998182	0.566481818	SAOUHSC_02839	299	4.3.1.17			PATHWAY: Carbohydrate biosynthesis; gluconeogenesis. {ECO:0000256|ARBA:ARBA00004742}.	gluconeogenesis [GO:0006094]		4 iron, 4 sulfur cluster binding [GO:0051539]; L-serine ammonia-lyase activity [GO:0003941]; metal ion binding [GO:0046872]; gluconeogenesis [GO:0006094]	4 iron, 4 sulfur cluster binding [GO:0051539]; L-serine ammonia-lyase activity [GO:0003941]; metal ion binding [GO:0046872]	GO:0003941; GO:0006094; GO:0046872; GO:0051539	sao:SAOUHSC_02839;
All Metabolic Genes	kdpB	Q2FWI0	Potassium-transporting ATPase ATP-binding subunit (EC 7.2.2.6) (ATP phosphohydrolase [potassium-transporting] B chain) (Potassium-binding and translocating subunit B) (Potassium-translocating ATPase B chain)	16.42365865	0.565988079	0.434011921	0.557991523	kdpB SAOUHSC_02311	657	7.2.2.6	BINDING 323; /ligand="ATP"; /ligand_id="ChEBI:CHEBI:30616"; /evidence="ECO:0000256|HAMAP-Rule:MF_00285"; BINDING 327; /ligand="ATP"; /ligand_id="ChEBI:CHEBI:30616"; /evidence="ECO:0000256|HAMAP-Rule:MF_00285"; BINDING 354..361; /ligand="ATP"; /ligand_id="ChEBI:CHEBI:30616"; /evidence="ECO:0000256|HAMAP-Rule:MF_00285"; BINDING 372; /ligand="ATP"; /ligand_id="ChEBI:CHEBI:30616"; /evidence="ECO:0000…	ACT_SITE 286; /note="4-aspartylphosphate intermediate"; /evidence="ECO:0000256|HAMAP-Rule:MF_00285"			plasma membrane [GO:0005886]	plasma membrane [GO:0005886]; ATP binding [GO:0005524]; ATP hydrolysis activity [GO:0016887]; magnesium ion binding [GO:0000287]; P-type potassium transmembrane transporter activity [GO:0008556]	ATP binding [GO:0005524]; ATP hydrolysis activity [GO:0016887]; magnesium ion binding [GO:0000287]; P-type potassium transmembrane transporter activity [GO:0008556]	GO:0000287; GO:0005524; GO:0005886; GO:0008556; GO:0016887	sao:SAOUHSC_02311;
All Metabolic Genes	ilvA	Q2FWJ9	L-threonine dehydratase biosynthetic IlvA (EC 4.3.1.19) (Threonine deaminase)	16.40011693	0.575635294	0.424364706	0.551321882	ilvA SAOUHSC_02289	422	4.3.1.19	BINDING 83; /ligand="pyridoxal 5'-phosphate"; /ligand_id="ChEBI:CHEBI:597326"; /evidence="ECO:0000250"; BINDING 189..193; /ligand="pyridoxal 5'-phosphate"; /ligand_id="ChEBI:CHEBI:597326"; /evidence="ECO:0000250"; BINDING 315; /ligand="pyridoxal 5'-phosphate"; /ligand_id="ChEBI:CHEBI:597326"; /evidence="ECO:0000250"		PATHWAY: Amino-acid biosynthesis; L-isoleucine biosynthesis; 2-oxobutanoate from L-threonine: step 1/1.	isoleucine biosynthetic process [GO:0009097]; L-serine catabolic process [GO:0006565]; threonine catabolic process [GO:0006567]; threonine metabolic process [GO:0006566]		L-serine ammonia-lyase activity [GO:0003941]; pyridoxal phosphate binding [GO:0030170]; threonine deaminase activity [GO:0004794]; isoleucine biosynthetic process [GO:0009097]; L-serine catabolic process [GO:0006565]; threonine catabolic process [GO:0006567]; threonine metabolic process [GO:0006566]	L-serine ammonia-lyase activity [GO:0003941]; pyridoxal phosphate binding [GO:0030170]; threonine deaminase activity [GO:0004794]	GO:0003941; GO:0004794; GO:0006565; GO:0006566; GO:0006567; GO:0009097; GO:0030170	sao:SAOUHSC_02289;
All Metabolic Genes	SAOUHSC_03036	Q2FUR6	ABC transporter, ATP-binding protein, putative	13.57348874	0.533785714	0.466214286	0.714714286	SAOUHSC_03036	252					transmembrane transport [GO:0055085]	plasma membrane [GO:0005886]	plasma membrane [GO:0005886]; ATP binding [GO:0005524]; ATP hydrolysis activity [GO:0016887]; transmembrane transporter activity [GO:0022857]; transmembrane transport [GO:0055085]	ATP binding [GO:0005524]; ATP hydrolysis activity [GO:0016887]; transmembrane transporter activity [GO:0022857]	GO:0005524; GO:0005886; GO:0016887; GO:0022857; GO:0055085	sao:SAOUHSC_03036;
All Metabolic Genes	gcvPB	Q2FY35	Probable glycine dehydrogenase (decarboxylating) subunit 2 (EC 1.4.4.2) (Glycine cleavage system P-protein subunit 2) (Glycine decarboxylase subunit 2) (Glycine dehydrogenase (aminomethyl-transferring) subunit 2)	16.33441901	0.53513662	0.46486338	0.554459155	gcvPB SAOUHSC_01632	490	1.4.4.2				glycine decarboxylation via glycine cleavage system [GO:0019464]	cytosol [GO:0005829]; glycine cleavage complex [GO:0005960]	cytosol [GO:0005829]; glycine cleavage complex [GO:0005960]; glycine binding [GO:0016594]; glycine dehydrogenase (decarboxylating) activity [GO:0004375]; pyridoxal phosphate binding [GO:0030170]; glycine decarboxylation via glycine cleavage system [GO:0019464]	glycine binding [GO:0016594]; glycine dehydrogenase (decarboxylating) activity [GO:0004375]; pyridoxal phosphate binding [GO:0030170]	GO:0004375; GO:0005829; GO:0005960; GO:0016594; GO:0019464; GO:0030170	sao:SAOUHSC_01632;
All Metabolic Genes	sfnaB	Q2FW72	Staphyloferrin A synthase (EC 6.3.2.57)	16.31158018	0.623772321	0.376227679	0.606677679	sfnaB SAOUHSC_02434	585	6.3.2.57			PATHWAY: Siderophore biosynthesis. {ECO:0000269|PubMed:19138128}.	siderophore biosynthetic process [GO:0019290]		ATP binding [GO:0005524]; ligase activity [GO:0016874]; siderophore biosynthetic process [GO:0019290]	ATP binding [GO:0005524]; ligase activity [GO:0016874]	GO:0005524; GO:0016874; GO:0019290	sao:SAOUHSC_02434;
All Metabolic Genes	purK	Q2FZJ4	N5-carboxyaminoimidazole ribonucleotide synthase (N5-CAIR synthase) (EC 6.3.4.18) (5-(carboxyamino)imidazole ribonucleotide synthetase)	13.27002571	0.49995	0.49995	0.934	purK SAOUHSC_01009	374	6.3.4.18	BINDING 108; /ligand="ATP"; /ligand_id="ChEBI:CHEBI:30616"; /evidence="ECO:0000256|HAMAP-Rule:MF_01928"; BINDING 148; /ligand="ATP"; /ligand_id="ChEBI:CHEBI:30616"; /evidence="ECO:0000256|HAMAP-Rule:MF_01928"; BINDING 153..159; /ligand="ATP"; /ligand_id="ChEBI:CHEBI:30616"; /evidence="ECO:0000256|HAMAP-Rule:MF_01928"; BINDING 183..186; /ligand="ATP"; /ligand_id="ChEBI:CHEBI:30616"; /evidence="ECO…		PATHWAY: Purine metabolism; IMP biosynthesis via de novo pathway; 5-amino-1-(5-phospho-D-ribosyl)imidazole-4-carboxylate from 5-amino-1-(5-phospho-D-ribosyl)imidazole (N5-CAIR route): step 1/2. {ECO:0000256|HAMAP-Rule:MF_01928, ECO:0000256|RuleBase:RU361200}.	'de novo' IMP biosynthetic process [GO:0006189]	cytosol [GO:0005829]	cytosol [GO:0005829]; 5-(carboxyamino)imidazole ribonucleotide synthase activity [GO:0034028]; ATP binding [GO:0005524]; metal ion binding [GO:0046872]; phosphoribosylaminoimidazole carboxylase activity [GO:0004638]; 'de novo' IMP biosynthetic process [GO:0006189]	5-(carboxyamino)imidazole ribonucleotide synthase activity [GO:0034028]; ATP binding [GO:0005524]; metal ion binding [GO:0046872]; phosphoribosylaminoimidazole carboxylase activity [GO:0004638]	GO:0004638; GO:0005524; GO:0005829; GO:0006189; GO:0034028; GO:0046872	sao:SAOUHSC_01009;
All Metabolic Genes	SAOUHSC_00879	Q2FZV6	Probable cytosol aminopeptidase	16.23732144	0.546225185	0.453774815	0.565683704	SAOUHSC_00879	491					proteolysis [GO:0006508]	cytoplasm [GO:0005737]	cytoplasm [GO:0005737]; manganese ion binding [GO:0030145]; metalloaminopeptidase activity [GO:0070006]; peptidase activity [GO:0008233]; proteolysis [GO:0006508]	manganese ion binding [GO:0030145]; metalloaminopeptidase activity [GO:0070006]; peptidase activity [GO:0008233]	GO:0005737; GO:0006508; GO:0008233; GO:0030145; GO:0070006	sao:SAOUHSC_00879;
All Metabolic Genes	SAOUHSC_02409	Q2FW91	Arginase (EC 3.5.3.1)	16.19178903	0.571916364	0.428083636	0.589109091	SAOUHSC_02409	302	3.5.3.1	BINDING 103; /ligand="Mn(2+)"; /ligand_id="ChEBI:CHEBI:29035"; /ligand_label="1"; /evidence="ECO:0000256|PIRSR:PIRSR036979-1"; BINDING 126; /ligand="Mn(2+)"; /ligand_id="ChEBI:CHEBI:29035"; /ligand_label="2"; /evidence="ECO:0000256|PIRSR:PIRSR036979-1"; BINDING 128; /ligand="Mn(2+)"; /ligand_id="ChEBI:CHEBI:29035"; /ligand_label="1"; /evidence="ECO:0000256|PIRSR:PIRSR036979-1"; BINDING 130; /liga…		PATHWAY: Nitrogen metabolism; urea cycle; L-ornithine and urea from L-arginine: step 1/1. {ECO:0000256|ARBA:ARBA00005098}.	arginine catabolic process to ornithine [GO:0019547]; urea cycle [GO:0000050]	cytoplasm [GO:0005737]	cytoplasm [GO:0005737]; arginase activity [GO:0004053]; manganese ion binding [GO:0030145]; arginine catabolic process to ornithine [GO:0019547]; urea cycle [GO:0000050]	arginase activity [GO:0004053]; manganese ion binding [GO:0030145]	GO:0000050; GO:0004053; GO:0005737; GO:0019547; GO:0030145	sao:SAOUHSC_02409;
All Metabolic Genes	SAOUHSC_02909	Q2FV30	Dihydroorotate dehydrogenase (quinone) (EC 1.3.5.2)	16.17914201	0.541458667	0.458541333	0.648838667	SAOUHSC_02909	354	1.3.5.2			PATHWAY: Pyrimidine metabolism; UMP biosynthesis via de novo pathway; orotate from (S)-dihydroorotate (NAD(+) route): step 1/1. {ECO:0000256|ARBA:ARBA00004715}.; PATHWAY: Pyrimidine metabolism; UMP biosynthesis via de novo pathway; orotate from (S)-dihydroorotate (quinone route): step 1/1. {ECO:0000256|ARBA:ARBA00005161}.	'de novo' pyrimidine nucleobase biosynthetic process [GO:0006207]; 'de novo' UMP biosynthetic process [GO:0044205]; pyrimidine ribonucleotide biosynthetic process [GO:0009220]	cytoplasm [GO:0005737]; membrane [GO:0016020]	cytoplasm [GO:0005737]; membrane [GO:0016020]; dihydroorotate dehydrogenase (NAD+) activity [GO:0004589]; dihydroorotate dehydrogenase (quinone) activity [GO:0106430]; dihydroorotate dehydrogenase activity [GO:0004152]; 'de novo' pyrimidine nucleobase biosynthetic process [GO:0006207]; 'de novo' UMP biosynthetic process [GO:0044205]; pyrimidine ribonucleotide biosynthetic process [GO:0009220]	dihydroorotate dehydrogenase (NAD+) activity [GO:0004589]; dihydroorotate dehydrogenase (quinone) activity [GO:0106430]; dihydroorotate dehydrogenase activity [GO:0004152]	GO:0004152; GO:0004589; GO:0005737; GO:0006207; GO:0009220; GO:0016020; GO:0044205; GO:0106430	sao:SAOUHSC_02909;
All Metabolic Genes	folE2	Q2G0L1	GTP cyclohydrolase FolE2 (EC 3.5.4.16)	16.09474395	0.550832857	0.449167143	0.606594286	folE2 SAOUHSC_00549	292	3.5.4.16			PATHWAY: Cofactor biosynthesis; 7,8-dihydroneopterin triphosphate biosynthesis; 7,8-dihydroneopterin triphosphate from GTP: step 1/1. {ECO:0000255|HAMAP-Rule:MF_01527}.	tetrahydrofolate biosynthetic process [GO:0046654]		GTP cyclohydrolase activity [GO:0003933]; GTP cyclohydrolase I activity [GO:0003934]; tetrahydrofolate biosynthetic process [GO:0046654]	GTP cyclohydrolase activity [GO:0003933]; GTP cyclohydrolase I activity [GO:0003934]	GO:0003933; GO:0003934; GO:0046654	sao:SAOUHSC_00549;
All Metabolic Genes	purA	Q2G1S3	Adenylosuccinate synthetase (AMPSase) (AdSS) (EC 6.3.4.4) (IMP--aspartate ligase)	16.06499685	0.554846154	0.445153846	0.560171346	purA SAOUHSC_00019	427	6.3.4.4	BINDING 12..18; /ligand="GTP"; /ligand_id="ChEBI:CHEBI:37565"; /evidence="ECO:0000256|HAMAP-Rule:MF_00011"; BINDING 13..16; /ligand="IMP"; /ligand_id="ChEBI:CHEBI:58053"; /ligand_note="ligand shared between dimeric partners"; /note="in other chain"; /evidence="ECO:0000256|HAMAP-Rule:MF_00011"; BINDING 13; /ligand="Mg(2+)"; /ligand_id="ChEBI:CHEBI:18420"; /evidence="ECO:0000256|HAMAP-Rule:MF_00011…	ACT_SITE 13; /note="Proton acceptor"; /evidence="ECO:0000256|HAMAP-Rule:MF_00011"; ACT_SITE 41; /note="Proton donor"; /evidence="ECO:0000256|HAMAP-Rule:MF_00011"; ACT_SITE 139; /evidence="ECO:0000256|PROSITE-ProRule:PRU10134"	PATHWAY: Purine metabolism; AMP biosynthesis via de novo pathway; AMP from IMP: step 1/2. {ECO:0000256|HAMAP-Rule:MF_00011, ECO:0000256|RuleBase:RU000520}.	'de novo' AMP biosynthetic process [GO:0044208]; IMP metabolic process [GO:0046040]	cytoplasm [GO:0005737]	cytoplasm [GO:0005737]; adenylosuccinate synthase activity [GO:0004019]; GTP binding [GO:0005525]; magnesium ion binding [GO:0000287]; 'de novo' AMP biosynthetic process [GO:0044208]; IMP metabolic process [GO:0046040]	adenylosuccinate synthase activity [GO:0004019]; GTP binding [GO:0005525]; magnesium ion binding [GO:0000287]	GO:0000287; GO:0004019; GO:0005525; GO:0005737; GO:0044208; GO:0046040	sao:SAOUHSC_00019;
All Metabolic Genes	SAOUHSC_00105	Q2G1L7	Phosphonate ABC transporter, substrate-binding protein, putative	16.05207638	0.519215517	0.480784483	0.509974138	SAOUHSC_00105	318					cellular response to sulfate starvation [GO:0009970]; transmembrane transport [GO:0055085]	ATP-binding cassette (ABC) transporter complex [GO:0043190]	ATP-binding cassette (ABC) transporter complex [GO:0043190]; cellular response to sulfate starvation [GO:0009970]; transmembrane transport [GO:0055085]		GO:0009970; GO:0043190; GO:0055085	sao:SAOUHSC_00105;
All Metabolic Genes	ldh2	Q2G1Y5	L-lactate dehydrogenase 2 (L-LDH 2) (EC 1.1.1.27)	15.99139983	0.577616901	0.422383099	0.5603	ldh2 SAOUHSC_02922	319	1.1.1.27	BINDING 16; /ligand="NAD(+)"; /ligand_id="ChEBI:CHEBI:57540"; /evidence="ECO:0000255|HAMAP-Rule:MF_00488"; BINDING 37; /ligand="NAD(+)"; /ligand_id="ChEBI:CHEBI:57540"; /evidence="ECO:0000255|HAMAP-Rule:MF_00488"; BINDING 42; /ligand="NAD(+)"; /ligand_id="ChEBI:CHEBI:57540"; /evidence="ECO:0000255|HAMAP-Rule:MF_00488"; BINDING 68; /ligand="NAD(+)"; /ligand_id="ChEBI:CHEBI:57540"; /evidence="ECO:0…	ACT_SITE 178; /note="Proton acceptor"; /evidence="ECO:0000255|HAMAP-Rule:MF_00488"	PATHWAY: Fermentation; pyruvate fermentation to lactate; (S)-lactate from pyruvate: step 1/1. {ECO:0000255|HAMAP-Rule:MF_00488}.	glycolytic process [GO:0006096]; lactate metabolic process [GO:0006089]; pyruvate metabolic process [GO:0006090]	cytoplasm [GO:0005737]	cytoplasm [GO:0005737]; L-lactate dehydrogenase activity [GO:0004459]; glycolytic process [GO:0006096]; lactate metabolic process [GO:0006089]; pyruvate metabolic process [GO:0006090]	L-lactate dehydrogenase activity [GO:0004459]	GO:0004459; GO:0005737; GO:0006089; GO:0006090; GO:0006096	sao:SAOUHSC_02922;
All Metabolic Genes	argG	Q2FZU1	Argininosuccinate synthase (EC 6.3.4.5) (Citrulline--aspartate ligase)	15.97469413	0.60681	0.39319	0.563143086	argG SAOUHSC_00899	401	6.3.4.5	BINDING 8..16; /ligand="ATP"; /ligand_id="ChEBI:CHEBI:30616"; /evidence="ECO:0000255|HAMAP-Rule:MF_00005"; BINDING 85; /ligand="L-citrulline"; /ligand_id="ChEBI:CHEBI:57743"; /evidence="ECO:0000255|HAMAP-Rule:MF_00005"; BINDING 115; /ligand="ATP"; /ligand_id="ChEBI:CHEBI:30616"; /evidence="ECO:0000255|HAMAP-Rule:MF_00005"; BINDING 117; /ligand="L-aspartate"; /ligand_id="ChEBI:CHEBI:29991"; /evide…		PATHWAY: Amino-acid biosynthesis; L-arginine biosynthesis; L-arginine from L-ornithine and carbamoyl phosphate: step 2/3. {ECO:0000255|HAMAP-Rule:MF_00005}.	argininosuccinate metabolic process [GO:0000053]; L-arginine biosynthetic process [GO:0006526]; urea cycle [GO:0000050]	cytoplasm [GO:0005737]	cytoplasm [GO:0005737]; argininosuccinate synthase activity [GO:0004055]; ATP binding [GO:0005524]; argininosuccinate metabolic process [GO:0000053]; L-arginine biosynthetic process [GO:0006526]; urea cycle [GO:0000050]	argininosuccinate synthase activity [GO:0004055]; ATP binding [GO:0005524]	GO:0000050; GO:0000053; GO:0004055; GO:0005524; GO:0005737; GO:0006526	sao:SAOUHSC_00899;
All Metabolic Genes	SAOUHSC_01367	Q2FYR8	Anthranilate synthase component II, putative	12.68613278	0.527571429	0.472428571	0.717428571	SAOUHSC_01367	188			ACT_SITE 74; /note="Nucleophile"; /evidence="ECO:0000256|PROSITE-ProRule:PRU00605"; ACT_SITE 165; /evidence="ECO:0000256|PROSITE-ProRule:PRU00605"; ACT_SITE 167; /evidence="ECO:0000256|PROSITE-ProRule:PRU00605"		glutamine metabolic process [GO:0006541]; tryptophan biosynthetic process [GO:0000162]		glutamine metabolic process [GO:0006541]; tryptophan biosynthetic process [GO:0000162]		GO:0000162; GO:0006541	sao:SAOUHSC_01367;
All Metabolic Genes	lipA	Q2FUU5	Lipase 1 (EC 3.1.1.3) (Glycerol ester hydrolase 1)	15.93181414	0.54929162	0.45070838	0.579149721	lipA SAOUHSC_03006	680	3.1.1.3		ACT_SITE 408; /note="Charge relay system"; /evidence="ECO:0000255|PROSITE-ProRule:PRU10037"; ACT_SITE 639; /note="Charge relay system"; /evidence="ECO:0000255|PROSITE-ProRule:PRU10037"		lipid catabolic process [GO:0016042]	extracellular region [GO:0005576]	extracellular region [GO:0005576]; triacylglycerol lipase activity [GO:0004806]; lipid catabolic process [GO:0016042]	triacylglycerol lipase activity [GO:0004806]	GO:0004806; GO:0005576; GO:0016042	sao:SAOUHSC_03006;
All Metabolic Genes	SAOUHSC_00236	Q2G1A9	6-phospho-beta-glucosidase, putative (EC 3.2.1.86)	15.76447155	0.5206	0.4794	0.532704211	SAOUHSC_00236	478	3.2.1.86		ACT_SITE 377; /note="Nucleophile"; /evidence="ECO:0000256|PROSITE-ProRule:PRU10055"		carbohydrate catabolic process [GO:0016052]	cytosol [GO:0005829]	cytosol [GO:0005829]; 6-phospho-beta-glucosidase activity [GO:0008706]; beta-glucosidase activity [GO:0008422]; carbohydrate catabolic process [GO:0016052]	6-phospho-beta-glucosidase activity [GO:0008706]; beta-glucosidase activity [GO:0008422]	GO:0005829; GO:0008422; GO:0008706; GO:0016052	sao:SAOUHSC_00236;
All Metabolic Genes	SAOUHSC_02723	Q2FVI7	Glycerate kinase, putative (EC 2.7.1.31)	15.71219827	0.61753662	0.38246338	0.522904507	SAOUHSC_02723	380	2.7.1.31				organic acid phosphorylation [GO:0031388]		glycerate kinase activity [GO:0008887]; organic acid phosphorylation [GO:0031388]	glycerate kinase activity [GO:0008887]	GO:0008887; GO:0031388	sao:SAOUHSC_02723;
All Metabolic Genes	hisA	Q2FUU2	1-(5-phosphoribosyl)-5-[(5-phosphoribosylamino)methylideneamino] imidazole-4-carboxamide isomerase (EC 5.3.1.16) (Phosphoribosylformimino-5-aminoimidazole carboxamide ribotide isomerase)	15.53461715	0.533678205	0.466321795	0.506278385	hisA SAOUHSC_03009	234	5.3.1.16		ACT_SITE 9; /note="Proton acceptor"; /evidence="ECO:0000255|HAMAP-Rule:MF_01014"; ACT_SITE 131; /note="Proton donor"; /evidence="ECO:0000255|HAMAP-Rule:MF_01014"	PATHWAY: Amino-acid biosynthesis; L-histidine biosynthesis; L-histidine from 5-phospho-alpha-D-ribose 1-diphosphate: step 4/9. {ECO:0000255|HAMAP-Rule:MF_01014}.	L-histidine biosynthetic process [GO:0000105]; tryptophan biosynthetic process [GO:0000162]	cytoplasm [GO:0005737]	cytoplasm [GO:0005737]; 1-(5-phosphoribosyl)-5-[(5-phosphoribosylamino)methylideneamino]imidazole-4-carboxamide isomerase activity [GO:0003949]; L-histidine biosynthetic process [GO:0000105]; tryptophan biosynthetic process [GO:0000162]	1-(5-phosphoribosyl)-5-[(5-phosphoribosylamino)methylideneamino]imidazole-4-carboxamide isomerase activity [GO:0003949]	GO:0000105; GO:0000162; GO:0003949; GO:0005737	sao:SAOUHSC_03009;
All Metabolic Genes	fbp	Q2FVB2	Fructose-1,6-bisphosphatase class 3 (FBPase class 3) (EC 3.1.3.11) (D-fructose-1,6-bisphosphate 1-phosphohydrolase class 3)	12.67985371	0.359611111	0.359611111	0.565922222	fbp SAOUHSC_02822	654	3.1.3.11			PATHWAY: Carbohydrate biosynthesis; gluconeogenesis. {ECO:0000255|HAMAP-Rule:MF_01854}.	gluconeogenesis [GO:0006094]		fructose 1,6-bisphosphate 1-phosphatase activity [GO:0042132]; gluconeogenesis [GO:0006094]	fructose 1,6-bisphosphate 1-phosphatase activity [GO:0042132]	GO:0006094; GO:0042132	sao:SAOUHSC_02822;
All Metabolic Genes	argJ	Q2G1H5	Arginine biosynthesis bifunctional protein ArgJ [Cleaved into: Arginine biosynthesis bifunctional protein ArgJ alpha chain; Arginine biosynthesis bifunctional protein ArgJ beta chain] [Includes: Glutamate N-acetyltransferase (EC 2.3.1.35) (Ornithine acetyltransferase) (OATase) (Ornithine transacetylase); Amino-acid acetyltransferase (EC 2.3.1.1) (N-acetylglutamate synthase) (AGSase)]	15.52287875	0.506713699	0.493286301	0.642414384	argJ SAOUHSC_00148	413	2.3.1.1; 2.3.1.35	BINDING 163; /ligand="substrate"; /evidence="ECO:0000256|HAMAP-Rule:MF_01106"; BINDING 189; /ligand="substrate"; /evidence="ECO:0000256|HAMAP-Rule:MF_01106"; BINDING 200; /ligand="substrate"; /evidence="ECO:0000256|HAMAP-Rule:MF_01106"; BINDING 286; /ligand="substrate"; /evidence="ECO:0000256|HAMAP-Rule:MF_01106"; BINDING 408; /ligand="substrate"; /evidence="ECO:0000256|HAMAP-Rule:MF_01106"; BIND…	ACT_SITE 200; /note="Nucleophile"; /evidence="ECO:0000256|HAMAP-Rule:MF_01106"	PATHWAY: Amino-acid biosynthesis; L-arginine biosynthesis; L-ornithine and N-acetyl-L-glutamate from L-glutamate and N(2)-acetyl-L-ornithine (cyclic): step 1/1. {ECO:0000256|HAMAP-Rule:MF_01106}.; PATHWAY: Amino-acid biosynthesis; L-arginine biosynthesis; N(2)-acetyl-L-ornithine from L-glutamate: step 1/4. {ECO:0000256|HAMAP-Rule:MF_01106}.	L-arginine biosynthetic process [GO:0006526]; ornithine biosynthetic process [GO:0006592]	cytoplasm [GO:0005737]	cytoplasm [GO:0005737]; glutamate N-acetyltransferase activity [GO:0004358]; L-glutamate N-acetyltransferase activity [GO:0004042]; L-arginine biosynthetic process [GO:0006526]; ornithine biosynthetic process [GO:0006592]	glutamate N-acetyltransferase activity [GO:0004358]; L-glutamate N-acetyltransferase activity [GO:0004042]	GO:0004042; GO:0004358; GO:0005737; GO:0006526; GO:0006592	sao:SAOUHSC_00148;
All Metabolic Genes	lip2	Q2G155	Lipase 2 (EC 3.1.1.3) (Glycerol ester hydrolase 2)	15.47886192	0.535253053	0.464746947	0.554487405	lip2 geh SAOUHSC_00300	690	3.1.1.3		ACT_SITE 412; /note="Charge relay system"; /evidence="ECO:0000255|PROSITE-ProRule:PRU10037"; ACT_SITE 645; /note="Charge relay system"; /evidence="ECO:0000255|PROSITE-ProRule:PRU10037"		lipid catabolic process [GO:0016042]	extracellular region [GO:0005576]	extracellular region [GO:0005576]; triacylglycerol lipase activity [GO:0004806]; lipid catabolic process [GO:0016042]	triacylglycerol lipase activity [GO:0004806]	GO:0004806; GO:0005576; GO:0016042	sao:SAOUHSC_00300;
All Metabolic Genes	valS	Q2FXR8	Valine--tRNA ligase (EC 6.1.1.9) (Valyl-tRNA synthetase) (ValRS)	15.44129143	0.573879503	0.426120497	0.540829317	valS SAOUHSC_01767	876	6.1.1.9	BINDING 523; /ligand="ATP"; /ligand_id="ChEBI:CHEBI:30616"; /evidence="ECO:0000255|HAMAP-Rule:MF_02004"			valyl-tRNA aminoacylation [GO:0006438]	cytosol [GO:0005829]	cytosol [GO:0005829]; aminoacyl-tRNA editing activity [GO:0002161]; ATP binding [GO:0005524]; valine-tRNA ligase activity [GO:0004832]; valyl-tRNA aminoacylation [GO:0006438]	aminoacyl-tRNA editing activity [GO:0002161]; ATP binding [GO:0005524]; valine-tRNA ligase activity [GO:0004832]	GO:0002161; GO:0004832; GO:0005524; GO:0005829; GO:0006438	sao:SAOUHSC_01767;
All Metabolic Genes	kdpC	Q2FWI1	Potassium-transporting ATPase KdpC subunit (ATP phosphohydrolase [potassium-transporting] C chain) (Potassium-binding and translocating subunit C) (Potassium-translocating ATPase C chain)	12.84771166	0.3986	0.3986	0.7538	kdpC SAOUHSC_02310	186					potassium ion transmembrane transport [GO:0071805]	plasma membrane [GO:0005886]	plasma membrane [GO:0005886]; ATP binding [GO:0005524]; P-type potassium transmembrane transporter activity [GO:0008556]; potassium ion transmembrane transport [GO:0071805]	ATP binding [GO:0005524]; P-type potassium transmembrane transporter activity [GO:0008556]	GO:0005524; GO:0005886; GO:0008556; GO:0071805	sao:SAOUHSC_02310;
All Metabolic Genes	SAOUHSC_00466	Q2G0S8	Putative 4-diphosphocytidyl-2-C-methyl-D-erythritol kinase (CMK) (EC 2.7.1.148) (4-(cytidine-5'-diphospho)-2-C-methyl-D-erythritol kinase)	15.38404995	0.621375	0.378625	0.524633333	SAOUHSC_00466	282	2.7.1.148	BINDING 93..103; /ligand="ATP"; /ligand_id="ChEBI:CHEBI:30616"; /evidence="ECO:0000255|HAMAP-Rule:MF_00061"	ACT_SITE 9; /evidence="ECO:0000255|HAMAP-Rule:MF_00061"; ACT_SITE 135; /evidence="ECO:0000255|HAMAP-Rule:MF_00061"		terpenoid biosynthetic process [GO:0016114]		4-(cytidine 5'-diphospho)-2-C-methyl-D-erythritol kinase activity [GO:0050515]; ATP binding [GO:0005524]; terpenoid biosynthetic process [GO:0016114]	4-(cytidine 5'-diphospho)-2-C-methyl-D-erythritol kinase activity [GO:0050515]; ATP binding [GO:0005524]	GO:0005524; GO:0016114; GO:0050515	sao:SAOUHSC_00466;
All Metabolic Genes	SAOUHSC_02945	Q2FUZ9	precorrin-2 dehydrogenase (EC 1.3.1.76)	15.35654732	0.475973626	0.475973626	0.582633297	SAOUHSC_02945	201	1.3.1.76			PATHWAY: Porphyrin-containing compound metabolism; siroheme biosynthesis; sirohydrochlorin from precorrin-2: step 1/1. {ECO:0000256|ARBA:ARBA00005010}.	siroheme biosynthetic process [GO:0019354]		ferrochelatase activity [GO:0004325]; precorrin-2 dehydrogenase activity [GO:0043115]; siroheme biosynthetic process [GO:0019354]	ferrochelatase activity [GO:0004325]; precorrin-2 dehydrogenase activity [GO:0043115]	GO:0004325; GO:0019354; GO:0043115	sao:SAOUHSC_02945;
All Metabolic Genes	SAOUHSC_01107	Q2FZC5	dITP/XTP pyrophosphatase (EC 3.6.1.66) (Non-canonical purine NTP pyrophosphatase) (Non-standard purine NTP pyrophosphatase) (Nucleoside-triphosphate diphosphatase) (Nucleoside-triphosphate pyrophosphatase) (NTPase)	13.58004425	0.490777778	0.490777778	0.632144444	SAOUHSC_01107	195	3.6.1.66	BINDING 8..13; /ligand="substrate"; /evidence="ECO:0000256|HAMAP-Rule:MF_01405"; BINDING 39; /ligand="Mg(2+)"; /ligand_id="ChEBI:CHEBI:18420"; /evidence="ECO:0000256|HAMAP-Rule:MF_01405"; BINDING 68; /ligand="Mg(2+)"; /ligand_id="ChEBI:CHEBI:18420"; /evidence="ECO:0000256|HAMAP-Rule:MF_01405"; BINDING 69; /ligand="substrate"; /evidence="ECO:0000256|HAMAP-Rule:MF_01405"; BINDING 149..152; /ligand=…	ACT_SITE 68; /note="Proton acceptor"; /evidence="ECO:0000256|HAMAP-Rule:MF_01405"		nucleoside triphosphate catabolic process [GO:0009143]; nucleotide metabolic process [GO:0009117]; purine nucleoside triphosphate catabolic process [GO:0009146]	cytoplasm [GO:0005737]; cytosol [GO:0005829]	cytoplasm [GO:0005737]; cytosol [GO:0005829]; dITP diphosphatase activity [GO:0035870]; ITP diphosphatase activity [GO:0036220]; metal ion binding [GO:0046872]; nucleoside triphosphate diphosphatase activity [GO:0047429]; nucleotide binding [GO:0000166]; ribonucleoside triphosphate phosphatase activity [GO:0017111]; XTP diphosphatase activity [GO:0036222]; nucleoside triphosphate catabolic proces…	dITP diphosphatase activity [GO:0035870]; ITP diphosphatase activity [GO:0036220]; metal ion binding [GO:0046872]; nucleoside triphosphate diphosphatase activity [GO:0047429]; nucleotide binding [GO:0000166]; ribonucleoside triphosphate phosphatase activity [GO:0017111]; XTP diphosphatase activity [GO:0036222]	GO:0000166; GO:0005737; GO:0005829; GO:0009117; GO:0009143; GO:0009146; GO:0017111; GO:0035870; GO:0036220; GO:0036222; GO:0046872; GO:0047429	sao:SAOUHSC_01107;
All Metabolic Genes	SAOUHSC_02244	Q2FWN8	Probable succinyl-diaminopimelate desuccinylase (EC 3.5.1.18)	15.27490548	0.449287671	0.449287671	0.518062055	SAOUHSC_02244	407	3.5.1.18			PATHWAY: Amino-acid biosynthesis; L-lysine biosynthesis via DAP pathway; LL-2,6-diaminopimelate from (S)-tetrahydrodipicolinate (succinylase route): step 3/3. {ECO:0000256|ARBA:ARBA00005130}.	diaminopimelate biosynthetic process [GO:0019877]; lysine biosynthetic process via diaminopimelate [GO:0009089]; proteolysis [GO:0006508]		metal ion binding [GO:0046872]; peptidase activity [GO:0008233]; succinyl-diaminopimelate desuccinylase activity [GO:0009014]; diaminopimelate biosynthetic process [GO:0019877]; lysine biosynthetic process via diaminopimelate [GO:0009089]; proteolysis [GO:0006508]	metal ion binding [GO:0046872]; peptidase activity [GO:0008233]; succinyl-diaminopimelate desuccinylase activity [GO:0009014]	GO:0006508; GO:0008233; GO:0009014; GO:0009089; GO:0019877; GO:0046872	sao:SAOUHSC_02244;
All Metabolic Genes	sbnC	Q2G1N1	Staphyloferrin B synthase (EC 6.3.2.56) (Staphyloferrin B biosynthesis protein SbnC)	15.22184875	0.494138462	0.494138462	0.512991154	sbnC SAOUHSC_00077	584	6.3.2.56			PATHWAY: Siderophore biosynthesis. {ECO:0000269|PubMed:19775248}.	siderophore biosynthetic process [GO:0019290]		acid-amino acid ligase activity [GO:0016881]; ATP binding [GO:0005524]; siderophore biosynthetic process [GO:0019290]	acid-amino acid ligase activity [GO:0016881]; ATP binding [GO:0005524]	GO:0005524; GO:0016881; GO:0019290	sao:SAOUHSC_00077;
All Metabolic Genes	SAOUHSC_02583	Q2FVV8	Transcriptional regulator, putative	15.15926677	0.588701818	0.411298182	0.535878182	SAOUHSC_02583	307						membrane [GO:0016020]	membrane [GO:0016020]		GO:0016020	sao:SAOUHSC_02583;
All Metabolic Genes	SAOUHSC_00198	Q2G1C7	Putative long chain fatty acid-CoA ligase VraA (Acyl-CoA synthetase)	15.1123827	0.510102597	0.489897403	0.525162597	SAOUHSC_00198	501							ATP binding [GO:0005524]; CoA-ligase activity [GO:0016405]	ATP binding [GO:0005524]; CoA-ligase activity [GO:0016405]	GO:0005524; GO:0016405	sao:SAOUHSC_00198;
All Metabolic Genes	SAOUHSC_01744	Q2FXT9	Single-stranded-DNA-specific exonuclease RecJ	15.02045163	0.535219394	0.464780606	0.532278667	SAOUHSC_01744	757					DNA recombination [GO:0006310]; DNA repair [GO:0006281]		5'-3' exonuclease activity [GO:0008409]; nucleic acid binding [GO:0003676]; DNA recombination [GO:0006310]; DNA repair [GO:0006281]	5'-3' exonuclease activity [GO:0008409]; nucleic acid binding [GO:0003676]	GO:0003676; GO:0006281; GO:0006310; GO:0008409	sao:SAOUHSC_01744;
All Metabolic Genes	SAOUHSC_01852	Q2G248	Chorismate mutase domain-containing protein	14.98296666	0.495337975	0.495337975	0.534886329	SAOUHSC_01852	363					aromatic amino acid family biosynthetic process [GO:0009073]; chorismate metabolic process [GO:0046417]		aldehyde-lyase activity [GO:0016832]; chorismate mutase activity [GO:0004106]; aromatic amino acid family biosynthetic process [GO:0009073]; chorismate metabolic process [GO:0046417]	aldehyde-lyase activity [GO:0016832]; chorismate mutase activity [GO:0004106]	GO:0004106; GO:0009073; GO:0016832; GO:0046417	sao:SAOUHSC_01852;
All Metabolic Genes	SAOUHSC_00013	Q2G2T4	AB hydrolase-1 domain-containing protein	14.97061622	0.461773103	0.461773103	0.503921586	SAOUHSC_00013	322			ACT_SITE 131; /note="Nucleophile"; /evidence="ECO:0000256|PIRSR:PIRSR000443-1"; ACT_SITE 267; /evidence="ECO:0000256|PIRSR:PIRSR000443-1"; ACT_SITE 296; /evidence="ECO:0000256|PIRSR:PIRSR000443-1"		methionine biosynthetic process [GO:0009086]		homoserine O-acetyltransferase activity [GO:0004414]; methionine biosynthetic process [GO:0009086]	homoserine O-acetyltransferase activity [GO:0004414]	GO:0004414; GO:0009086	sao:SAOUHSC_00013;
All Metabolic Genes	SAOUHSC_02680	Q2FVM2	Nitrate reductase, beta subunit (EC 1.7.99.4)	14.9625735	0.56803741	0.43196259	0.586846906	SAOUHSC_02680	481	1.7.99.4				anaerobic respiration [GO:0009061]; nitrate metabolic process [GO:0042126]	cell envelope [GO:0030313]; membrane [GO:0016020]; nitrate reductase complex [GO:0009325]	cell envelope [GO:0030313]; membrane [GO:0016020]; nitrate reductase complex [GO:0009325]; 4 iron, 4 sulfur cluster binding [GO:0051539]; electron transfer activity [GO:0009055]; metal ion binding [GO:0046872]; nitrate reductase activity [GO:0008940]; anaerobic respiration [GO:0009061]; nitrate metabolic process [GO:0042126]	4 iron, 4 sulfur cluster binding [GO:0051539]; electron transfer activity [GO:0009055]; metal ion binding [GO:0046872]; nitrate reductase activity [GO:0008940]	GO:0008940; GO:0009055; GO:0009061; GO:0009325; GO:0016020; GO:0030313; GO:0042126; GO:0046872; GO:0051539	sao:SAOUHSC_02680;
All Metabolic Genes	SAOUHSC_02678	Q2FVM4	Respiratory nitrate reductase, gamma subunit (EC 1.7.99.4)	14.88941029	0.434601562	0.434601562	0.615337188	SAOUHSC_02678	225	1.7.99.4	BINDING 54; /ligand="heme b"; /ligand_id="ChEBI:CHEBI:60344"; /ligand_label="1"; /ligand_part="Fe"; /ligand_part_id="ChEBI:CHEBI:18248"; /note="axial binding residue"; /evidence="ECO:0000256|PIRSR:PIRSR603816-1"; BINDING 64; /ligand="heme b"; /ligand_id="ChEBI:CHEBI:60344"; /ligand_label="1"; /ligand_part="Fe"; /ligand_part_id="ChEBI:CHEBI:18248"; /note="axial binding residue"; /evidence="ECO:000…			anaerobic electron transport chain [GO:0019645]; nitrate assimilation [GO:0042128]	nitrate reductase complex [GO:0009325]; plasma membrane [GO:0005886]	nitrate reductase complex [GO:0009325]; plasma membrane [GO:0005886]; electron transfer activity [GO:0009055]; heme binding [GO:0020037]; metal ion binding [GO:0046872]; nitrate reductase activity [GO:0008940]; anaerobic electron transport chain [GO:0019645]; nitrate assimilation [GO:0042128]	electron transfer activity [GO:0009055]; heme binding [GO:0020037]; metal ion binding [GO:0046872]; nitrate reductase activity [GO:0008940]	GO:0005886; GO:0008940; GO:0009055; GO:0009325; GO:0019645; GO:0020037; GO:0042128; GO:0046872	sao:SAOUHSC_02678;
All Metabolic Genes	lytR	P60611	Transcriptional regulatory protein LytR	14.8827287	0.518042553	0.481957447	0.562110638	lytR SAOUHSC_00231	246					regulation of DNA-templated transcription [GO:0006355]	cytosol [GO:0005829]; protein-DNA complex [GO:0032993]	cytosol [GO:0005829]; protein-DNA complex [GO:0032993]; phosphorelay response regulator activity [GO:0000156]; transcription cis-regulatory region binding [GO:0000976]; regulation of DNA-templated transcription [GO:0006355]	phosphorelay response regulator activity [GO:0000156]; transcription cis-regulatory region binding [GO:0000976]	GO:0000156; GO:0000976; GO:0005829; GO:0006355; GO:0032993	sao:SAOUHSC_00231;
All Metabolic Genes	tarL	Q2G1B8	Teichoic acid ribitol-phosphate polymerase TarL (EC 2.7.8.14) (Poly(ribitol phosphate) polymerase TarL) (Ribitol-phosphate polymerase TarL) (Tar polymerase TarL)	14.80134291	0.517828889	0.482171111	0.521286889	tarL SAOUHSC_00227	562	2.7.8.14			PATHWAY: Cell wall biogenesis; poly(ribitol phosphate) teichoic acid biosynthesis. {ECO:0000269|PubMed:18215769}.	cell wall organization [GO:0071555]; teichoic acid biosynthetic process [GO:0019350]	plasma membrane [GO:0005886]	plasma membrane [GO:0005886]; CDP-glycerol glycerophosphotransferase activity [GO:0047355]; CDP-ribitol ribitolphosphotransferase activity [GO:0047356]; cell wall organization [GO:0071555]; teichoic acid biosynthetic process [GO:0019350]	CDP-glycerol glycerophosphotransferase activity [GO:0047355]; CDP-ribitol ribitolphosphotransferase activity [GO:0047356]	GO:0005886; GO:0019350; GO:0047355; GO:0047356; GO:0071555	sao:SAOUHSC_00227;
All Metabolic Genes	SAOUHSC_03037	Q2FUR5	Permease, putative	13.4609239	0.436472727	0.436472727	0.661	SAOUHSC_03037	626					transmembrane transport [GO:0055085]	plasma membrane [GO:0005886]	plasma membrane [GO:0005886]; transmembrane transport [GO:0055085]		GO:0005886; GO:0055085	sao:SAOUHSC_03037;
All Metabolic Genes	lipL	Q2G0I9	Octanoyl-[GcvH]:protein N-octanoyltransferase (EC 2.3.1.204) (Octanoyl-[GcvH]:E2 amidotransferase)	14.62342304	0.474826829	0.474826829	0.671860976	lipL SAOUHSC_00575	278	2.3.1.204		ACT_SITE 146; /note="Acyl-thioester intermediate"; /evidence="ECO:0000255|HAMAP-Rule:MF_02119"	PATHWAY: Protein modification; protein lipoylation via endogenous pathway; protein N(6)-(lipoyl)lysine from octanoyl-[acyl-carrier-protein]. {ECO:0000255|HAMAP-Rule:MF_02119}.	lipoate biosynthetic process [GO:0009107]		lipoyl(octanoyl) transferase activity [GO:0033819]; lipoate biosynthetic process [GO:0009107]	lipoyl(octanoyl) transferase activity [GO:0033819]	GO:0009107; GO:0033819	sao:SAOUHSC_00575;
All Metabolic Genes	SAOUHSC_00037	Q2G1R5	FAD/NAD(P)-binding domain-containing protein	14.51427857	0.622093548	0.377906452	0.608962903	SAOUHSC_00037	397					sulfide oxidation, using sulfide:quinone oxidoreductase [GO:0070221]		FAD binding [GO:0071949]; sulfide:quinone oxidoreductase activity [GO:0070224]; sulfide oxidation, using sulfide:quinone oxidoreductase [GO:0070221]	FAD binding [GO:0071949]; sulfide:quinone oxidoreductase activity [GO:0070224]	GO:0070221; GO:0070224; GO:0071949	sao:SAOUHSC_00037;
All Metabolic Genes	ald2	Q2FXL7	Alanine dehydrogenase 2 (EC 1.4.1.1)	14.30364361	0.562565	0.437435	0.62461775	ald2 SAOUHSC_01818	372	1.4.1.1	BINDING 169..199; /ligand="NAD(+)"; /ligand_id="ChEBI:CHEBI:57540"; /evidence="ECO:0000250"	ACT_SITE 95; /evidence="ECO:0000255"	PATHWAY: Amino-acid degradation; L-alanine degradation via dehydrogenase pathway; NH(3) and pyruvate from L-alanine: step 1/1.	alanine catabolic process [GO:0006524]; L-alanine catabolic process [GO:0042853]		alanine dehydrogenase activity [GO:0000286]; alanine catabolic process [GO:0006524]; L-alanine catabolic process [GO:0042853]	alanine dehydrogenase activity [GO:0000286]	GO:0000286; GO:0006524; GO:0042853	sao:SAOUHSC_01818;
All Metabolic Genes	mprF	Q2G2M2	Phosphatidylglycerol lysyltransferase (EC 2.3.2.3) (Lysylphosphatidylglycerol synthase) (LPG synthase) (Multiple peptide resistance factor)	14.29242982	0.529123567	0.470876433	0.580883694	mprF SAOUHSC_01359	840	2.3.2.3				lipid metabolic process [GO:0006629]; phospholipid homeostasis [GO:0055091]; response to antibiotic [GO:0046677]	plasma membrane [GO:0005886]	plasma membrane [GO:0005886]; aminoacyltransferase activity [GO:0016755]; phosphatidylglycerol lysyltransferase activity [GO:0050071]; lipid metabolic process [GO:0006629]; phospholipid homeostasis [GO:0055091]; response to antibiotic [GO:0046677]	aminoacyltransferase activity [GO:0016755]; phosphatidylglycerol lysyltransferase activity [GO:0050071]	GO:0005886; GO:0006629; GO:0016755; GO:0046677; GO:0050071; GO:0055091	sao:SAOUHSC_01359;
All Metabolic Genes	SAOUHSC_02009	Q2G2H3	ABC transporter domain-containing protein	14.2823295	0.57715	0.42285	0.526197404	SAOUHSC_02009	505						membrane [GO:0016020]	membrane [GO:0016020]; ATP binding [GO:0005524]; ATP hydrolysis activity [GO:0016887]	ATP binding [GO:0005524]; ATP hydrolysis activity [GO:0016887]	GO:0005524; GO:0016020; GO:0016887	sao:SAOUHSC_02009;
All Metabolic Genes	SAOUHSC_00548	Q2G0L2	Glycosyl transferase family 1 domain-containing protein	14.24260397	0.549728873	0.450271127	0.508530493	SAOUHSC_00548	496		BINDING 246; /ligand="N-acetyl-D-glucosamine"; /ligand_id="ChEBI:CHEBI:506227"; /evidence="ECO:0007829|PDB:7EC3"; BINDING 329; /ligand="UDP"; /ligand_id="ChEBI:CHEBI:58223"; /evidence="ECO:0007829|PDB:7EC3"; BINDING 334; /ligand="UDP"; /ligand_id="ChEBI:CHEBI:58223"; /evidence="ECO:0007829|PDB:7EC3"; BINDING 385; /ligand="UDP"; /ligand_id="ChEBI:CHEBI:58223"; /evidence="ECO:0007829|PDB:7EC3"; BIN…				cytoplasm [GO:0005737]	cytoplasm [GO:0005737]; glycosyltransferase activity [GO:0016757]; nucleotide binding [GO:0000166]	glycosyltransferase activity [GO:0016757]; nucleotide binding [GO:0000166]	GO:0000166; GO:0005737; GO:0016757	sao:SAOUHSC_00548;
All Metabolic Genes	SAOUHSC_00554	Q2G0K6	SIS domain protein	14.17198494	0.502342308	0.497657692	0.587094231	SAOUHSC_00554	167					carbohydrate derivative metabolic process [GO:1901135]		carbohydrate derivative binding [GO:0097367]; isomerase activity [GO:0016853]; carbohydrate derivative metabolic process [GO:1901135]	carbohydrate derivative binding [GO:0097367]; isomerase activity [GO:0016853]	GO:0016853; GO:0097367; GO:1901135	sao:SAOUHSC_00554;
All Metabolic Genes	SAOUHSC_01951	Q2FXB4	Epidermin biosynthesis protein EpiC, authentic point mutation	11.92811799	0.731	0.269	0.682	SAOUHSC_01951	414					peptide modification [GO:0031179]		peptide modification [GO:0031179]		GO:0031179	sao:SAOUHSC_01951;
All Metabolic Genes	SAOUHSC_01042	Q2G2A4	Dihydrolipoamide acetyltransferase component of pyruvate dehydrogenase complex (EC 2.3.1.-)	14.04431225	0.484715517	0.484715517	0.574741724	SAOUHSC_01042	430	2.3.1.-				tricarboxylic acid cycle [GO:0006099]	cytosol [GO:0005829]	cytosol [GO:0005829]; dihydrolipoyllysine-residue acetyltransferase activity [GO:0004742]; dihydrolipoyllysine-residue succinyltransferase activity [GO:0004149]; tricarboxylic acid cycle [GO:0006099]	dihydrolipoyllysine-residue acetyltransferase activity [GO:0004742]; dihydrolipoyllysine-residue succinyltransferase activity [GO:0004149]	GO:0004149; GO:0004742; GO:0005829; GO:0006099	sao:SAOUHSC_01042;
All Metabolic Genes	SAOUHSC_00128	Q2G1J4	Cap5O protein/UDP-N-acetyl-D-mannosaminuronic acid dehydrogenase (EC 1.1.1.-)	13.9788107	0.507662162	0.492337838	0.503983964	SAOUHSC_00128	420	1.1.1.-				polysaccharide biosynthetic process [GO:0000271]		NAD binding [GO:0051287]; oxidoreductase activity, acting on the CH-CH group of donors, NAD or NADP as acceptor [GO:0016628]; oxidoreductase activity, acting on the CH-OH group of donors, NAD or NADP as acceptor [GO:0016616]; polysaccharide biosynthetic process [GO:0000271]	NAD binding [GO:0051287]; oxidoreductase activity, acting on the CH-CH group of donors, NAD or NADP as acceptor [GO:0016628]; oxidoreductase activity, acting on the CH-OH group of donors, NAD or NADP as acceptor [GO:0016616]	GO:0000271; GO:0016616; GO:0016628; GO:0051287	sao:SAOUHSC_00128;
All Metabolic Genes	srrA	Q2FY79	Transcriptional regulatory protein SrrA (Staphylococcal respiratory response protein A)	13.93181414	0.6842	0.3158	0.601591176	srrA SAOUHSC_01586	241					regulation of DNA-templated transcription [GO:0006355]	cytosol [GO:0005829]; protein-DNA complex [GO:0032993]	cytosol [GO:0005829]; protein-DNA complex [GO:0032993]; phosphorelay response regulator activity [GO:0000156]; transcription cis-regulatory region binding [GO:0000976]; regulation of DNA-templated transcription [GO:0006355]	phosphorelay response regulator activity [GO:0000156]; transcription cis-regulatory region binding [GO:0000976]	GO:0000156; GO:0000976; GO:0005829; GO:0006355; GO:0032993	sao:SAOUHSC_01586;
All Metabolic Genes	SAOUHSC_02698	Q2FVL3	Amino acid ABC transproter, permease protein, putative	13.4609239	0.5031	0.4969	0.867	SAOUHSC_02698	239					L-cystine transport [GO:0015811]; nickel cation transport [GO:0015675]	ATP-binding cassette (ABC) transporter complex [GO:0043190]; plasma membrane [GO:0005886]	ATP-binding cassette (ABC) transporter complex [GO:0043190]; plasma membrane [GO:0005886]; L-cystine transmembrane transporter activity [GO:0015184]; L-cystine transport [GO:0015811]; nickel cation transport [GO:0015675]	L-cystine transmembrane transporter activity [GO:0015184]	GO:0005886; GO:0015184; GO:0015675; GO:0015811; GO:0043190	sao:SAOUHSC_02698;
All Metabolic Genes	odhB	Q2FYM2	Dihydrolipoyllysine-residue succinyltransferase component of 2-oxoglutarate dehydrogenase complex (EC 2.3.1.61) (2-oxoglutarate dehydrogenase complex component E2) (OGDC-E2) (Dihydrolipoamide succinyltransferase component of 2-oxoglutarate dehydrogenase complex)	13.82681373	0.573547475	0.426452525	0.50997	odhB sucB SAOUHSC_01416	422	2.3.1.61		ACT_SITE 393; /evidence="ECO:0000250|UniProtKB:P0AFG6"; ACT_SITE 397; /evidence="ECO:0000250|UniProtKB:P0AFG6"	PATHWAY: Amino-acid degradation; L-lysine degradation via saccharopine pathway; glutaryl-CoA from L-lysine: step 6/6.	L-lysine catabolic process to acetyl-CoA via saccharopine [GO:0033512]; tricarboxylic acid cycle [GO:0006099]	cytosol [GO:0005829]; oxoglutarate dehydrogenase complex [GO:0045252]	cytosol [GO:0005829]; oxoglutarate dehydrogenase complex [GO:0045252]; dihydrolipoyllysine-residue succinyltransferase activity [GO:0004149]; L-lysine catabolic process to acetyl-CoA via saccharopine [GO:0033512]; tricarboxylic acid cycle [GO:0006099]	dihydrolipoyllysine-residue succinyltransferase activity [GO:0004149]	GO:0004149; GO:0005829; GO:0006099; GO:0033512; GO:0045252	sao:SAOUHSC_01416;
All Metabolic Genes	bioW	Q2FVJ9	6-carboxyhexanoate--CoA ligase (EC 6.2.1.14) (Pimeloyl-CoA synthase)	13.74958	0.504037705	0.495962295	0.569203279	bioW SAOUHSC_02712	230	6.2.1.14			PATHWAY: Metabolic intermediate metabolism; pimeloyl-CoA biosynthesis; pimeloyl-CoA from pimelate: step 1/1. {ECO:0000255|HAMAP-Rule:MF_00668}.	biotin biosynthetic process [GO:0009102]		6-carboxyhexanoate-CoA ligase activity [GO:0042410]; ATP binding [GO:0005524]; magnesium ion binding [GO:0000287]; biotin biosynthetic process [GO:0009102]	6-carboxyhexanoate-CoA ligase activity [GO:0042410]; ATP binding [GO:0005524]; magnesium ion binding [GO:0000287]	GO:0000287; GO:0005524; GO:0009102; GO:0042410	sao:SAOUHSC_02712;
All Metabolic Genes	walK	Q2G2U4	Sensor protein kinase WalK (EC 2.7.13.3)	13.73992861	0.528091743	0.471908257	0.533450642	walK yycG SAOUHSC_00021	608	2.7.13.3	BINDING 271; /ligand="Zn(2+)"; /ligand_id="ChEBI:CHEBI:29105"; /evidence="ECO:0000250|UniProtKB:Q9RDT3"; BINDING 274; /ligand="Zn(2+)"; /ligand_id="ChEBI:CHEBI:29105"; /evidence="ECO:0000250|UniProtKB:Q9RDT3"; BINDING 364; /ligand="Zn(2+)"; /ligand_id="ChEBI:CHEBI:29105"; /evidence="ECO:0000250|UniProtKB:Q9RDT3"; BINDING 368; /ligand="Zn(2+)"; /ligand_id="ChEBI:CHEBI:29105"; /evidence="ECO:000025…			osmosensory signaling via phosphorelay pathway [GO:0007234]	plasma membrane [GO:0005886]	plasma membrane [GO:0005886]; ATP binding [GO:0005524]; metal ion binding [GO:0046872]; phosphorelay response regulator activity [GO:0000156]; phosphorelay sensor kinase activity [GO:0000155]; protein kinase activator activity [GO:0030295]; osmosensory signaling via phosphorelay pathway [GO:0007234]	ATP binding [GO:0005524]; metal ion binding [GO:0046872]; phosphorelay response regulator activity [GO:0000156]; phosphorelay sensor kinase activity [GO:0000155]; protein kinase activator activity [GO:0030295]	GO:0000155; GO:0000156; GO:0005524; GO:0005886; GO:0007234; GO:0030295; GO:0046872	sao:SAOUHSC_00021;
All Metabolic Genes	mgt	Q93Q23	Monofunctional glycosyltransferase (MGT) (EC 2.4.99.28) (Peptidoglycan TGase)	13.6716204	0.55891	0.44109	0.553203333	mgt SAOUHSC_02012	269	2.4.99.28			PATHWAY: Cell wall biogenesis; peptidoglycan biosynthesis. {ECO:0000255|HAMAP-Rule:MF_01434, ECO:0000305}.	cell wall organization [GO:0071555]; peptidoglycan biosynthetic process [GO:0009252]; regulation of cell shape [GO:0008360]	plasma membrane [GO:0005886]	plasma membrane [GO:0005886]; peptidoglycan glycosyltransferase activity [GO:0008955]; cell wall organization [GO:0071555]; peptidoglycan biosynthetic process [GO:0009252]; regulation of cell shape [GO:0008360]	peptidoglycan glycosyltransferase activity [GO:0008955]	GO:0005886; GO:0008360; GO:0008955; GO:0009252; GO:0071555	sao:SAOUHSC_02012;
All Metabolic Genes	SAOUHSC_00577	Q2G0I8	mevalonate kinase (EC 2.7.1.36)	13.31425826	0.4935	0.4935	0.739	SAOUHSC_00577	306	2.7.1.36			PATHWAY: Isoprenoid biosynthesis; isopentenyl diphosphate biosynthesis via mevalonate pathway; isopentenyl diphosphate from (R)-mevalonate: step 1/3. {ECO:0000256|ARBA:ARBA00029438}.	isopentenyl diphosphate biosynthetic process, mevalonate pathway [GO:0019287]	cytosol [GO:0005829]	cytosol [GO:0005829]; ATP binding [GO:0005524]; mevalonate kinase activity [GO:0004496]; isopentenyl diphosphate biosynthetic process, mevalonate pathway [GO:0019287]	ATP binding [GO:0005524]; mevalonate kinase activity [GO:0004496]	GO:0004496; GO:0005524; GO:0005829; GO:0019287	sao:SAOUHSC_00577;
All Metabolic Genes	gmk	Q2G1U0	Guanylate kinase (EC 2.7.4.8) (GMP kinase)	11.60032628	0.5	0.5	0.714	gmk SAOUHSC_01176	207	2.7.4.8	BINDING 13..20; /ligand="ATP"; /ligand_id="ChEBI:CHEBI:30616"; /evidence="ECO:0000255|HAMAP-Rule:MF_00328"				cytosol [GO:0005829]	cytosol [GO:0005829]; ATP binding [GO:0005524]; guanylate kinase activity [GO:0004385]	ATP binding [GO:0005524]; guanylate kinase activity [GO:0004385]	GO:0004385; GO:0005524; GO:0005829	sao:SAOUHSC_01176;
All Metabolic Genes	ftsY	Q2FZ48	Signal recognition particle receptor FtsY (SRP receptor) (EC 3.6.5.4)	12.82390874	0.4965	0.4965	0.8285	ftsY SAOUHSC_01205	416	3.6.5.4	BINDING 193..200; /ligand="GTP"; /ligand_id="ChEBI:CHEBI:37565"; /evidence="ECO:0000256|HAMAP-Rule:MF_00920"; BINDING 275..279; /ligand="GTP"; /ligand_id="ChEBI:CHEBI:37565"; /evidence="ECO:0000256|HAMAP-Rule:MF_00920"; BINDING 339..342; /ligand="GTP"; /ligand_id="ChEBI:CHEBI:37565"; /evidence="ECO:0000256|HAMAP-Rule:MF_00920"			protein targeting [GO:0006605]; SRP-dependent cotranslational protein targeting to membrane [GO:0006614]	cytoplasm [GO:0005737]; plasma membrane [GO:0005886]	cytoplasm [GO:0005737]; plasma membrane [GO:0005886]; ATP hydrolysis activity [GO:0016887]; GTP binding [GO:0005525]; GTPase activity [GO:0003924]; signal recognition particle binding [GO:0005047]; protein targeting [GO:0006605]; SRP-dependent cotranslational protein targeting to membrane [GO:0006614]	ATP hydrolysis activity [GO:0016887]; GTP binding [GO:0005525]; GTPase activity [GO:0003924]; signal recognition particle binding [GO:0005047]	GO:0003924; GO:0005047; GO:0005525; GO:0005737; GO:0005886; GO:0006605; GO:0006614; GO:0016887	sao:SAOUHSC_01205;
All Metabolic Genes	adk	Q2FW27	Adenylate kinase (AK) (EC 2.7.4.3) (ATP-AMP transphosphorylase) (ATP:AMP phosphotransferase) (Adenylate monophosphate kinase)	12.79048499	0.58972	0.41028	0.757	adk SAOUHSC_02490	215	2.7.4.3	BINDING 10..15; /ligand="ATP"; /ligand_id="ChEBI:CHEBI:30616"; /evidence="ECO:0000256|HAMAP-Rule:MF_00235"; BINDING 31; /ligand="AMP"; /ligand_id="ChEBI:CHEBI:456215"; /evidence="ECO:0000256|HAMAP-Rule:MF_00235"; BINDING 36; /ligand="AMP"; /ligand_id="ChEBI:CHEBI:456215"; /evidence="ECO:0000256|HAMAP-Rule:MF_00235"; BINDING 57..59; /ligand="AMP"; /ligand_id="ChEBI:CHEBI:456215"; /evidence="ECO:00…		PATHWAY: Purine metabolism; AMP biosynthesis via salvage pathway; AMP from ADP: step 1/1. {ECO:0000256|HAMAP-Rule:MF_00235}.	AMP salvage [GO:0044209]; nucleoside diphosphate metabolic process [GO:0009132]; nucleoside monophosphate metabolic process [GO:0009123]	cytoplasm [GO:0005737]; cytosol [GO:0005829]	cytoplasm [GO:0005737]; cytosol [GO:0005829]; adenylate kinase activity [GO:0004017]; ATP binding [GO:0005524]; nucleoside diphosphate kinase activity [GO:0004550]; zinc ion binding [GO:0008270]; AMP salvage [GO:0044209]; nucleoside diphosphate metabolic process [GO:0009132]; nucleoside monophosphate metabolic process [GO:0009123]	adenylate kinase activity [GO:0004017]; ATP binding [GO:0005524]; nucleoside diphosphate kinase activity [GO:0004550]; zinc ion binding [GO:0008270]	GO:0004017; GO:0004550; GO:0005524; GO:0005737; GO:0005829; GO:0008270; GO:0009123; GO:0009132; GO:0044209	sao:SAOUHSC_02490;
All Metabolic Genes	SAOUHSC_00312	Q2G143	Ascorbate-specific PTS system EIIA component (Ascorbate-specific phosphotransferase enzyme IIA component)	11.20901152	0.58218	0.41782	0.5261	SAOUHSC_00312	147					phosphoenolpyruvate-dependent sugar phosphotransferase system [GO:0009401]	cytoplasm [GO:0005737]	cytoplasm [GO:0005737]; kinase activity [GO:0016301]; phosphoenolpyruvate-dependent sugar phosphotransferase system [GO:0009401]	kinase activity [GO:0016301]	GO:0005737; GO:0009401; GO:0016301	sao:SAOUHSC_00312;
All Metabolic Genes	nreC	Q2FVM7	Oxygen regulatory protein NreC (Nitrogen regulation protein C)	12.35951856	0.593680851	0.406319149	0.567685106	nreC SAOUHSC_02675	217					phosphorelay signal transduction system [GO:0000160]; regulation of DNA-templated transcription [GO:0006355]	cytoplasm [GO:0005737]	cytoplasm [GO:0005737]; DNA binding [GO:0003677]; phosphorelay signal transduction system [GO:0000160]; regulation of DNA-templated transcription [GO:0006355]	DNA binding [GO:0003677]	GO:0000160; GO:0003677; GO:0005737; GO:0006355	sao:SAOUHSC_02675;
All Metabolic Genes	isdI	Q2G1J2	Heme oxygenase (staphylobilin-producing) 2 (EC 1.14.99.48) (Heme-degrading monooxygenase 2) (Iron-regulated surface determinant 2) (Iron-responsive surface determinant 2)	12.26600071	0.512983333	0.487016667	0.7155	isdI SAOUHSC_00130	108	1.14.99.48	BINDING 6; /ligand="Fe cation"; /ligand_id="ChEBI:CHEBI:24875"; /evidence="ECO:0000255|HAMAP-Rule:MF_01272"; BINDING 21..28; /ligand="heme"; /ligand_id="ChEBI:CHEBI:30413"; /evidence="ECO:0000255|HAMAP-Rule:MF_01272"; BINDING 76; /ligand="heme"; /ligand_id="ChEBI:CHEBI:30413"; /ligand_part="Fe"; /ligand_part_id="ChEBI:CHEBI:18248"; /note="axial binding residue"; /evidence="ECO:0000255|HAMAP-Rule:…			heme catabolic process [GO:0042167]; iron import into cell [GO:0033212]	cytoplasm [GO:0005737]	cytoplasm [GO:0005737]; heme binding [GO:0020037]; heme oxygenase (decyclizing) activity [GO:0004392]; iron ion binding [GO:0005506]; heme catabolic process [GO:0042167]; iron import into cell [GO:0033212]	heme binding [GO:0020037]; heme oxygenase (decyclizing) activity [GO:0004392]; iron ion binding [GO:0005506]	GO:0004392; GO:0005506; GO:0005737; GO:0020037; GO:0033212; GO:0042167	sao:SAOUHSC_00130;
All Metabolic Genes	aroE	Q2FXY1	Shikimate dehydrogenase (NADP(+)) (SDH) (EC 1.1.1.25)	11.9788107	0.5	0.5	0.673	aroE SAOUHSC_01699	268	1.1.1.25	BINDING 13..15; /ligand="shikimate"; /ligand_id="ChEBI:CHEBI:36208"; /evidence="ECO:0000255|HAMAP-Rule:MF_00222"; BINDING 60; /ligand="shikimate"; /ligand_id="ChEBI:CHEBI:36208"; /evidence="ECO:0000255|HAMAP-Rule:MF_00222"; BINDING 76; /ligand="NADP(+)"; /ligand_id="ChEBI:CHEBI:58349"; /evidence="ECO:0000255|HAMAP-Rule:MF_00222"; BINDING 85; /ligand="shikimate"; /ligand_id="ChEBI:CHEBI:36208"; /e…	ACT_SITE 64; /note="Proton acceptor"; /evidence="ECO:0000255|HAMAP-Rule:MF_00222"	PATHWAY: Metabolic intermediate biosynthesis; chorismate biosynthesis; chorismate from D-erythrose 4-phosphate and phosphoenolpyruvate: step 4/7. {ECO:0000255|HAMAP-Rule:MF_00222}.	amino acid biosynthetic process [GO:0008652]; aromatic amino acid family biosynthetic process [GO:0009073]; chorismate biosynthetic process [GO:0009423]; shikimate metabolic process [GO:0019632]	cytosol [GO:0005829]	cytosol [GO:0005829]; NADP binding [GO:0050661]; shikimate 3-dehydrogenase (NADP+) activity [GO:0004764]; amino acid biosynthetic process [GO:0008652]; aromatic amino acid family biosynthetic process [GO:0009073]; chorismate biosynthetic process [GO:0009423]; shikimate metabolic process [GO:0019632]	NADP binding [GO:0050661]; shikimate 3-dehydrogenase (NADP+) activity [GO:0004764]	GO:0004764; GO:0005829; GO:0008652; GO:0009073; GO:0009423; GO:0019632; GO:0050661	sao:SAOUHSC_01699;
All Metabolic Genes	SAOUHSC_01947	Q2FXB8	Membrane protein, putative	11.69250396	0.711666667	0.288333333	0.585666667	SAOUHSC_01947	253						membrane [GO:0016020]	membrane [GO:0016020]		GO:0016020	sao:SAOUHSC_01947;
All Metabolic Genes	SAOUHSC_00176	Q2G1E9	Maltodextrin-binding protein	11.56383735	0.58978	0.41022	0.6788	SAOUHSC_00176	423					maltodextrin transmembrane transport [GO:0042956]; maltose transport [GO:0015768]	ATP-binding cassette (ABC) transporter complex, substrate-binding subunit-containing [GO:0055052]	ATP-binding cassette (ABC) transporter complex, substrate-binding subunit-containing [GO:0055052]; carbohydrate transmembrane transporter activity [GO:0015144]; maltose binding [GO:1901982]; maltodextrin transmembrane transport [GO:0042956]; maltose transport [GO:0015768]	carbohydrate transmembrane transporter activity [GO:0015144]; maltose binding [GO:1901982]	GO:0015144; GO:0015768; GO:0042956; GO:0055052; GO:1901982	sao:SAOUHSC_00176;
All Metabolic Genes	SAOUHSC_01019	Q2FZI4	Energy-coupling factor transporter transmembrane protein EcfT	11.31515464	0.58724	0.41276	0.60508	SAOUHSC_01019	268						plasma membrane [GO:0005886]	plasma membrane [GO:0005886]		GO:0005886	sao:SAOUHSC_01019;
All Metabolic Genes	SAOUHSC_02262	Q2FWM6	AgrD	11.05453141	0.0513	0.0513	0.808	SAOUHSC_02262	46										sao:SAOUHSC_02262;
All Metabolic Genes	SAOUHSC_02451	Q2G2R5	PTS system lactose-specific EIIA component (EIIA-Lac) (EIII-Lac) (Lactose-specific phosphotransferase enzyme IIA component)	10.37161107	0.497	0.497	0.6345	SAOUHSC_02451	103		BINDING 81; /ligand="Mg(2+)"; /ligand_id="ChEBI:CHEBI:18420"; /ligand_note="ligand shared between all trimeric partners"; /evidence="ECO:0000256|PIRSR:PIRSR000699-2"	ACT_SITE 78; /note="Tele-phosphohistidine intermediate"; /evidence="ECO:0000256|PIRSR:PIRSR000699-1"		phosphoenolpyruvate-dependent sugar phosphotransferase system [GO:0009401]	cytoplasm [GO:0005737]	cytoplasm [GO:0005737]; metal ion binding [GO:0046872]; transferase activity [GO:0016740]; phosphoenolpyruvate-dependent sugar phosphotransferase system [GO:0009401]	metal ion binding [GO:0046872]; transferase activity [GO:0016740]	GO:0005737; GO:0009401; GO:0016740; GO:0046872	sao:SAOUHSC_02451;
All Metabolic Genes	deoC	Q2FWB9	Deoxyribose-phosphate aldolase (DERA) (EC 4.1.2.4) (2-deoxy-D-ribose 5-phosphate aldolase) (Phosphodeoxyriboaldolase) (Deoxyriboaldolase)	10.19586057	0.5	0.5	0.688	deoC SAOUHSC_02379	220	4.1.2.4		ACT_SITE 89; /note="Proton donor/acceptor"; /evidence="ECO:0000256|HAMAP-Rule:MF_00114"; ACT_SITE 151; /note="Schiff-base intermediate with acetaldehyde"; /evidence="ECO:0000256|HAMAP-Rule:MF_00114"; ACT_SITE 180; /note="Proton donor/acceptor"; /evidence="ECO:0000256|HAMAP-Rule:MF_00114"	PATHWAY: Carbohydrate degradation; 2-deoxy-D-ribose 1-phosphate degradation; D-glyceraldehyde 3-phosphate and acetaldehyde from 2-deoxy-alpha-D-ribose 1-phosphate: step 2/2. {ECO:0000256|HAMAP-Rule:MF_00114}.	2-deoxyribose 1-phosphate catabolic process [GO:0006018]; carbohydrate catabolic process [GO:0016052]; deoxyribonucleotide catabolic process [GO:0009264]	cytoplasm [GO:0005737]	cytoplasm [GO:0005737]; deoxyribose-phosphate aldolase activity [GO:0004139]; 2-deoxyribose 1-phosphate catabolic process [GO:0006018]; carbohydrate catabolic process [GO:0016052]; deoxyribonucleotide catabolic process [GO:0009264]	deoxyribose-phosphate aldolase activity [GO:0004139]	GO:0004139; GO:0005737; GO:0006018; GO:0009264; GO:0016052	sao:SAOUHSC_02379;
All Metabolic Genes	SAOUHSC_01443	Q2FYJ7	RNase H type-1 domain-containing protein	9.289036881	0.865	0.135	0.633	SAOUHSC_01443	133							nucleic acid binding [GO:0003676]; RNA-DNA hybrid ribonuclease activity [GO:0004523]	nucleic acid binding [GO:0003676]; RNA-DNA hybrid ribonuclease activity [GO:0004523]	GO:0003676; GO:0004523	sao:SAOUHSC_01443;
Carbohydrate Metabolism	menB	Q2FZL5	1,4-dihydroxy-2-naphthoyl-CoA synthase (DHNA-CoA synthase) (EC 4.1.3.36)	18.93930216	0.550452174	0.449547826	0.595686957	menB SAOUHSC_00985	273	4.1.3.36	BINDING 34; /ligand="substrate"; /ligand_note="ligand shared between two neighboring subunits"; /note="in other chain"; /evidence="ECO:0000256|HAMAP-Rule:MF_01934"; BINDING 73..77; /ligand="substrate"; /ligand_note="ligand shared between two neighboring subunits"; /note="in other chain"; /evidence="ECO:0000256|HAMAP-Rule:MF_01934"; BINDING 85; /ligand="substrate"; /ligand_note="ligand shared betw…		PATHWAY: Quinol/quinone metabolism; 1,4-dihydroxy-2-naphthoate biosynthesis; 1,4-dihydroxy-2-naphthoate from chorismate: step 6/7. {ECO:0000256|HAMAP-Rule:MF_01934}.; PATHWAY: Quinol/quinone metabolism; menaquinone biosynthesis. {ECO:0000256|HAMAP-Rule:MF_01934}.	menaquinone biosynthetic process [GO:0009234]	cytosol [GO:0005829]	cytosol [GO:0005829]; 1,4-dihydroxy-2-naphthoyl-CoA synthase activity [GO:0008935]; menaquinone biosynthetic process [GO:0009234]	1,4-dihydroxy-2-naphthoyl-CoA synthase activity [GO:0008935]	GO:0005829; GO:0008935; GO:0009234	sao:SAOUHSC_00985;
Carbohydrate Metabolism	SAOUHSC_00209	Q2G219	PTS system, glucose-specific IIBC component, putative (EC 2.7.1.69)	18.5421181	0.615320192	0.384679808	0.580884615	SAOUHSC_00209	509	2.7.1.69		ACT_SITE 454; /note="Phosphocysteine intermediate; for EIIB activity"; /evidence="ECO:0000256|PROSITE-ProRule:PRU00421"		phosphoenolpyruvate-dependent sugar phosphotransferase system [GO:0009401]	plasma membrane [GO:0005886]	plasma membrane [GO:0005886]; kinase activity [GO:0016301]; protein-N(PI)-phosphohistidine-sugar phosphotransferase activity [GO:0008982]; protein-phosphocysteine-sugar phosphotransferase activity [GO:0090563]; phosphoenolpyruvate-dependent sugar phosphotransferase system [GO:0009401]	kinase activity [GO:0016301]; protein-N(PI)-phosphohistidine-sugar phosphotransferase activity [GO:0008982]; protein-phosphocysteine-sugar phosphotransferase activity [GO:0090563]	GO:0005886; GO:0008982; GO:0009401; GO:0016301; GO:0090563	sao:SAOUHSC_00209;
Carbohydrate Metabolism	thiM	Q2FWG2	Hydroxyethylthiazole kinase (EC 2.7.1.50) (4-methyl-5-beta-hydroxyethylthiazole kinase) (TH kinase) (Thz kinase)	13.27002571	0.651766667	0.348233333	0.868666667	thiM SAOUHSC_02329	263	2.7.1.50	BINDING 39; /ligand="substrate"; /evidence="ECO:0000255|HAMAP-Rule:MF_00228"; BINDING 115; /ligand="ATP"; /ligand_id="ChEBI:CHEBI:30616"; /evidence="ECO:0000255|HAMAP-Rule:MF_00228"; BINDING 160; /ligand="ATP"; /ligand_id="ChEBI:CHEBI:30616"; /evidence="ECO:0000255|HAMAP-Rule:MF_00228"; BINDING 187; /ligand="substrate"; /evidence="ECO:0000255|HAMAP-Rule:MF_00228"		PATHWAY: Cofactor biosynthesis; thiamine diphosphate biosynthesis; 4-methyl-5-(2-phosphoethyl)-thiazole from 5-(2-hydroxyethyl)-4-methylthiazole: step 1/1. {ECO:0000255|HAMAP-Rule:MF_00228}.	thiamine biosynthetic process [GO:0009228]; thiamine diphosphate biosynthetic process [GO:0009229]		ATP binding [GO:0005524]; hydroxyethylthiazole kinase activity [GO:0004417]; magnesium ion binding [GO:0000287]; thiamine biosynthetic process [GO:0009228]; thiamine diphosphate biosynthetic process [GO:0009229]	ATP binding [GO:0005524]; hydroxyethylthiazole kinase activity [GO:0004417]; magnesium ion binding [GO:0000287]	GO:0000287; GO:0004417; GO:0005524; GO:0009228; GO:0009229	sao:SAOUHSC_02329;
Carbohydrate Metabolism	leuD	Q2FWK0	3-isopropylmalate dehydratase small subunit (EC 4.2.1.33) (Alpha-IPM isomerase) (IPMI) (Isopropylmalate isomerase)	17.06803389	0.480224444	0.480224444	0.538690667	leuD SAOUHSC_02288	190	4.2.1.33			PATHWAY: Amino-acid biosynthesis; L-leucine biosynthesis; L-leucine from 3-methyl-2-oxobutanoate: step 2/4. {ECO:0000255|HAMAP-Rule:MF_01031}.	L-leucine biosynthetic process [GO:0009098]	3-isopropylmalate dehydratase complex [GO:0009316]	3-isopropylmalate dehydratase complex [GO:0009316]; 3-isopropylmalate dehydratase activity [GO:0003861]; L-leucine biosynthetic process [GO:0009098]	3-isopropylmalate dehydratase activity [GO:0003861]	GO:0003861; GO:0009098; GO:0009316	sao:SAOUHSC_02288;
Carbohydrate Metabolism	SAOUHSC_00117	Q2G1K5	Capsular polysaccharide biosynthesis protein Cap5D, putative	17.03810453	0.624328472	0.375671528	0.537744028	SAOUHSC_00117	607						membrane [GO:0016020]	membrane [GO:0016020]		GO:0016020	sao:SAOUHSC_00117;
Carbohydrate Metabolism	menE	Q2G2V3	2-succinylbenzoate--CoA ligase (EC 6.2.1.26) (o-succinylbenzoyl-CoA synthetase) (OSB-CoA synthetase)	16.89279003	0.484759821	0.484759821	0.565650179	menE SAOUHSC_01916	492	6.2.1.26			PATHWAY: Quinol/quinone metabolism; 1,4-dihydroxy-2-naphthoate biosynthesis; 1,4-dihydroxy-2-naphthoate from chorismate: step 5/7. {ECO:0000255|HAMAP-Rule:MF_00731}.; PATHWAY: Quinol/quinone metabolism; menaquinone biosynthesis. {ECO:0000255|HAMAP-Rule:MF_00731}.	menaquinone biosynthetic process [GO:0009234]	membrane [GO:0016020]	membrane [GO:0016020]; ATP binding [GO:0005524]; long-chain fatty acid-CoA ligase activity [GO:0004467]; o-succinylbenzoate-CoA ligase activity [GO:0008756]; menaquinone biosynthetic process [GO:0009234]	ATP binding [GO:0005524]; long-chain fatty acid-CoA ligase activity [GO:0004467]; o-succinylbenzoate-CoA ligase activity [GO:0008756]	GO:0004467; GO:0005524; GO:0008756; GO:0009234; GO:0016020	sao:SAOUHSC_01916;
Carbohydrate Metabolism	SAOUHSC_02958	Q2FUY6	Alkaline phosphatase III, putative	16.84163751	0.578048529	0.421951471	0.546020294	SAOUHSC_02958	474		BINDING 58; /ligand="Mg(2+)"; /ligand_id="ChEBI:CHEBI:18420"; /evidence="ECO:0000256|PIRSR:PIRSR601952-2"; BINDING 58; /ligand="Zn(2+)"; /ligand_id="ChEBI:CHEBI:29105"; /ligand_label="2"; /evidence="ECO:0000256|PIRSR:PIRSR601952-2"; BINDING 158; /ligand="Mg(2+)"; /ligand_id="ChEBI:CHEBI:18420"; /evidence="ECO:0000256|PIRSR:PIRSR601952-2"; BINDING 160; /ligand="Mg(2+)"; /ligand_id="ChEBI:CHEBI:184…	ACT_SITE 107; /note="Phosphoserine intermediate"; /evidence="ECO:0000256|PIRSR:PIRSR601952-1"				alkaline phosphatase activity [GO:0004035]; metal ion binding [GO:0046872]	alkaline phosphatase activity [GO:0004035]; metal ion binding [GO:0046872]	GO:0004035; GO:0046872	sao:SAOUHSC_02958;
Carbohydrate Metabolism	menD	Q2FZL7	2-succinyl-5-enolpyruvyl-6-hydroxy-3-cyclohexene-1-carboxylate synthase (SEPHCHC synthase) (EC 2.2.1.9) (Menaquinone biosynthesis protein MenD)	14.62525165	0.472166667	0.472166667	0.667833333	menD SAOUHSC_00983	557	2.2.1.9			PATHWAY: Quinol/quinone metabolism; 1,4-dihydroxy-2-naphthoate biosynthesis; 1,4-dihydroxy-2-naphthoate from chorismate: step 2/7. {ECO:0000255|HAMAP-Rule:MF_01659}.; PATHWAY: Quinol/quinone metabolism; menaquinone biosynthesis. {ECO:0000255|HAMAP-Rule:MF_01659}.	menaquinone biosynthetic process [GO:0009234]		2-succinyl-5-enolpyruvyl-6-hydroxy-3-cyclohexene-1-carboxylic-acid synthase activity [GO:0070204]; magnesium ion binding [GO:0000287]; manganese ion binding [GO:0030145]; thiamine pyrophosphate binding [GO:0030976]; menaquinone biosynthetic process [GO:0009234]	2-succinyl-5-enolpyruvyl-6-hydroxy-3-cyclohexene-1-carboxylic-acid synthase activity [GO:0070204]; magnesium ion binding [GO:0000287]; manganese ion binding [GO:0030145]; thiamine pyrophosphate binding [GO:0030976]	GO:0000287; GO:0009234; GO:0030145; GO:0030976; GO:0070204	sao:SAOUHSC_00983;
Carbohydrate Metabolism	gcvPB	Q2FY35	Probable glycine dehydrogenase (decarboxylating) subunit 2 (EC 1.4.4.2) (Glycine cleavage system P-protein subunit 2) (Glycine decarboxylase subunit 2) (Glycine dehydrogenase (aminomethyl-transferring) subunit 2)	16.33441901	0.53513662	0.46486338	0.554459155	gcvPB SAOUHSC_01632	490	1.4.4.2				glycine decarboxylation via glycine cleavage system [GO:0019464]	cytosol [GO:0005829]; glycine cleavage complex [GO:0005960]	cytosol [GO:0005829]; glycine cleavage complex [GO:0005960]; glycine binding [GO:0016594]; glycine dehydrogenase (decarboxylating) activity [GO:0004375]; pyridoxal phosphate binding [GO:0030170]; glycine decarboxylation via glycine cleavage system [GO:0019464]	glycine binding [GO:0016594]; glycine dehydrogenase (decarboxylating) activity [GO:0004375]; pyridoxal phosphate binding [GO:0030170]	GO:0004375; GO:0005829; GO:0005960; GO:0016594; GO:0019464; GO:0030170	sao:SAOUHSC_01632;
Carbohydrate Metabolism	lipA	Q2FUU5	Lipase 1 (EC 3.1.1.3) (Glycerol ester hydrolase 1)	15.93181414	0.54929162	0.45070838	0.579149721	lipA SAOUHSC_03006	680	3.1.1.3		ACT_SITE 408; /note="Charge relay system"; /evidence="ECO:0000255|PROSITE-ProRule:PRU10037"; ACT_SITE 639; /note="Charge relay system"; /evidence="ECO:0000255|PROSITE-ProRule:PRU10037"		lipid catabolic process [GO:0016042]	extracellular region [GO:0005576]	extracellular region [GO:0005576]; triacylglycerol lipase activity [GO:0004806]; lipid catabolic process [GO:0016042]	triacylglycerol lipase activity [GO:0004806]	GO:0004806; GO:0005576; GO:0016042	sao:SAOUHSC_03006;
Carbohydrate Metabolism	fbp	Q2FVB2	Fructose-1,6-bisphosphatase class 3 (FBPase class 3) (EC 3.1.3.11) (D-fructose-1,6-bisphosphate 1-phosphohydrolase class 3)	12.67985371	0.359611111	0.359611111	0.565922222	fbp SAOUHSC_02822	654	3.1.3.11			PATHWAY: Carbohydrate biosynthesis; gluconeogenesis. {ECO:0000255|HAMAP-Rule:MF_01854}.	gluconeogenesis [GO:0006094]		fructose 1,6-bisphosphate 1-phosphatase activity [GO:0042132]; gluconeogenesis [GO:0006094]	fructose 1,6-bisphosphate 1-phosphatase activity [GO:0042132]	GO:0006094; GO:0042132	sao:SAOUHSC_02822;
Carbohydrate Metabolism	SAOUHSC_00198	Q2G1C7	Putative long chain fatty acid-CoA ligase VraA (Acyl-CoA synthetase)	15.1123827	0.510102597	0.489897403	0.525162597	SAOUHSC_00198	501							ATP binding [GO:0005524]; CoA-ligase activity [GO:0016405]	ATP binding [GO:0005524]; CoA-ligase activity [GO:0016405]	GO:0005524; GO:0016405	sao:SAOUHSC_00198;
Carbohydrate Metabolism	lipL	Q2G0I9	Octanoyl-[GcvH]:protein N-octanoyltransferase (EC 2.3.1.204) (Octanoyl-[GcvH]:E2 amidotransferase)	14.62342304	0.474826829	0.474826829	0.671860976	lipL SAOUHSC_00575	278	2.3.1.204		ACT_SITE 146; /note="Acyl-thioester intermediate"; /evidence="ECO:0000255|HAMAP-Rule:MF_02119"	PATHWAY: Protein modification; protein lipoylation via endogenous pathway; protein N(6)-(lipoyl)lysine from octanoyl-[acyl-carrier-protein]. {ECO:0000255|HAMAP-Rule:MF_02119}.	lipoate biosynthetic process [GO:0009107]		lipoyl(octanoyl) transferase activity [GO:0033819]; lipoate biosynthetic process [GO:0009107]	lipoyl(octanoyl) transferase activity [GO:0033819]	GO:0009107; GO:0033819	sao:SAOUHSC_00575;
Carbohydrate Metabolism	SAOUHSC_00554	Q2G0K6	SIS domain protein	14.17198494	0.502342308	0.497657692	0.587094231	SAOUHSC_00554	167					carbohydrate derivative metabolic process [GO:1901135]		carbohydrate derivative binding [GO:0097367]; isomerase activity [GO:0016853]; carbohydrate derivative metabolic process [GO:1901135]	carbohydrate derivative binding [GO:0097367]; isomerase activity [GO:0016853]	GO:0016853; GO:0097367; GO:1901135	sao:SAOUHSC_00554;
Carbohydrate Metabolism	SAOUHSC_01042	Q2G2A4	Dihydrolipoamide acetyltransferase component of pyruvate dehydrogenase complex (EC 2.3.1.-)	14.04431225	0.484715517	0.484715517	0.574741724	SAOUHSC_01042	430	2.3.1.-				tricarboxylic acid cycle [GO:0006099]	cytosol [GO:0005829]	cytosol [GO:0005829]; dihydrolipoyllysine-residue acetyltransferase activity [GO:0004742]; dihydrolipoyllysine-residue succinyltransferase activity [GO:0004149]; tricarboxylic acid cycle [GO:0006099]	dihydrolipoyllysine-residue acetyltransferase activity [GO:0004742]; dihydrolipoyllysine-residue succinyltransferase activity [GO:0004149]	GO:0004149; GO:0004742; GO:0005829; GO:0006099	sao:SAOUHSC_01042;
Carbohydrate Metabolism	SAOUHSC_00128	Q2G1J4	Cap5O protein/UDP-N-acetyl-D-mannosaminuronic acid dehydrogenase (EC 1.1.1.-)	13.9788107	0.507662162	0.492337838	0.503983964	SAOUHSC_00128	420	1.1.1.-				polysaccharide biosynthetic process [GO:0000271]		NAD binding [GO:0051287]; oxidoreductase activity, acting on the CH-CH group of donors, NAD or NADP as acceptor [GO:0016628]; oxidoreductase activity, acting on the CH-OH group of donors, NAD or NADP as acceptor [GO:0016616]; polysaccharide biosynthetic process [GO:0000271]	NAD binding [GO:0051287]; oxidoreductase activity, acting on the CH-CH group of donors, NAD or NADP as acceptor [GO:0016628]; oxidoreductase activity, acting on the CH-OH group of donors, NAD or NADP as acceptor [GO:0016616]	GO:0000271; GO:0016616; GO:0016628; GO:0051287	sao:SAOUHSC_00128;
Carbohydrate Metabolism	odhB	Q2FYM2	Dihydrolipoyllysine-residue succinyltransferase component of 2-oxoglutarate dehydrogenase complex (EC 2.3.1.61) (2-oxoglutarate dehydrogenase complex component E2) (OGDC-E2) (Dihydrolipoamide succinyltransferase component of 2-oxoglutarate dehydrogenase complex)	13.82681373	0.573547475	0.426452525	0.50997	odhB sucB SAOUHSC_01416	422	2.3.1.61		ACT_SITE 393; /evidence="ECO:0000250|UniProtKB:P0AFG6"; ACT_SITE 397; /evidence="ECO:0000250|UniProtKB:P0AFG6"	PATHWAY: Amino-acid degradation; L-lysine degradation via saccharopine pathway; glutaryl-CoA from L-lysine: step 6/6.	L-lysine catabolic process to acetyl-CoA via saccharopine [GO:0033512]; tricarboxylic acid cycle [GO:0006099]	cytosol [GO:0005829]; oxoglutarate dehydrogenase complex [GO:0045252]	cytosol [GO:0005829]; oxoglutarate dehydrogenase complex [GO:0045252]; dihydrolipoyllysine-residue succinyltransferase activity [GO:0004149]; L-lysine catabolic process to acetyl-CoA via saccharopine [GO:0033512]; tricarboxylic acid cycle [GO:0006099]	dihydrolipoyllysine-residue succinyltransferase activity [GO:0004149]	GO:0004149; GO:0005829; GO:0006099; GO:0033512; GO:0045252	sao:SAOUHSC_01416;
Carbohydrate Metabolism	adk	Q2FW27	Adenylate kinase (AK) (EC 2.7.4.3) (ATP-AMP transphosphorylase) (ATP:AMP phosphotransferase) (Adenylate monophosphate kinase)	12.79048499	0.58972	0.41028	0.757	adk SAOUHSC_02490	215	2.7.4.3	BINDING 10..15; /ligand="ATP"; /ligand_id="ChEBI:CHEBI:30616"; /evidence="ECO:0000256|HAMAP-Rule:MF_00235"; BINDING 31; /ligand="AMP"; /ligand_id="ChEBI:CHEBI:456215"; /evidence="ECO:0000256|HAMAP-Rule:MF_00235"; BINDING 36; /ligand="AMP"; /ligand_id="ChEBI:CHEBI:456215"; /evidence="ECO:0000256|HAMAP-Rule:MF_00235"; BINDING 57..59; /ligand="AMP"; /ligand_id="ChEBI:CHEBI:456215"; /evidence="ECO:00…		PATHWAY: Purine metabolism; AMP biosynthesis via salvage pathway; AMP from ADP: step 1/1. {ECO:0000256|HAMAP-Rule:MF_00235}.	AMP salvage [GO:0044209]; nucleoside diphosphate metabolic process [GO:0009132]; nucleoside monophosphate metabolic process [GO:0009123]	cytoplasm [GO:0005737]; cytosol [GO:0005829]	cytoplasm [GO:0005737]; cytosol [GO:0005829]; adenylate kinase activity [GO:0004017]; ATP binding [GO:0005524]; nucleoside diphosphate kinase activity [GO:0004550]; zinc ion binding [GO:0008270]; AMP salvage [GO:0044209]; nucleoside diphosphate metabolic process [GO:0009132]; nucleoside monophosphate metabolic process [GO:0009123]	adenylate kinase activity [GO:0004017]; ATP binding [GO:0005524]; nucleoside diphosphate kinase activity [GO:0004550]; zinc ion binding [GO:0008270]	GO:0004017; GO:0004550; GO:0005524; GO:0005737; GO:0005829; GO:0008270; GO:0009123; GO:0009132; GO:0044209	sao:SAOUHSC_02490;
Carbohydrate Metabolism	SAOUHSC_00312	Q2G143	Ascorbate-specific PTS system EIIA component (Ascorbate-specific phosphotransferase enzyme IIA component)	11.20901152	0.58218	0.41782	0.5261	SAOUHSC_00312	147					phosphoenolpyruvate-dependent sugar phosphotransferase system [GO:0009401]	cytoplasm [GO:0005737]	cytoplasm [GO:0005737]; kinase activity [GO:0016301]; phosphoenolpyruvate-dependent sugar phosphotransferase system [GO:0009401]	kinase activity [GO:0016301]	GO:0005737; GO:0009401; GO:0016301	sao:SAOUHSC_00312;
Carbohydrate Metabolism	SAOUHSC_02451	Q2G2R5	PTS system lactose-specific EIIA component (EIIA-Lac) (EIII-Lac) (Lactose-specific phosphotransferase enzyme IIA component)	10.37161107	0.497	0.497	0.6345	SAOUHSC_02451	103		BINDING 81; /ligand="Mg(2+)"; /ligand_id="ChEBI:CHEBI:18420"; /ligand_note="ligand shared between all trimeric partners"; /evidence="ECO:0000256|PIRSR:PIRSR000699-2"	ACT_SITE 78; /note="Tele-phosphohistidine intermediate"; /evidence="ECO:0000256|PIRSR:PIRSR000699-1"		phosphoenolpyruvate-dependent sugar phosphotransferase system [GO:0009401]	cytoplasm [GO:0005737]	cytoplasm [GO:0005737]; metal ion binding [GO:0046872]; transferase activity [GO:0016740]; phosphoenolpyruvate-dependent sugar phosphotransferase system [GO:0009401]	metal ion binding [GO:0046872]; transferase activity [GO:0016740]	GO:0005737; GO:0009401; GO:0016740; GO:0046872	sao:SAOUHSC_02451;
Carbohydrate Metabolism	deoC	Q2FWB9	Deoxyribose-phosphate aldolase (DERA) (EC 4.1.2.4) (2-deoxy-D-ribose 5-phosphate aldolase) (Phosphodeoxyriboaldolase) (Deoxyriboaldolase)	10.19586057	0.5	0.5	0.688	deoC SAOUHSC_02379	220	4.1.2.4		ACT_SITE 89; /note="Proton donor/acceptor"; /evidence="ECO:0000256|HAMAP-Rule:MF_00114"; ACT_SITE 151; /note="Schiff-base intermediate with acetaldehyde"; /evidence="ECO:0000256|HAMAP-Rule:MF_00114"; ACT_SITE 180; /note="Proton donor/acceptor"; /evidence="ECO:0000256|HAMAP-Rule:MF_00114"	PATHWAY: Carbohydrate degradation; 2-deoxy-D-ribose 1-phosphate degradation; D-glyceraldehyde 3-phosphate and acetaldehyde from 2-deoxy-alpha-D-ribose 1-phosphate: step 2/2. {ECO:0000256|HAMAP-Rule:MF_00114}.	2-deoxyribose 1-phosphate catabolic process [GO:0006018]; carbohydrate catabolic process [GO:0016052]; deoxyribonucleotide catabolic process [GO:0009264]	cytoplasm [GO:0005737]	cytoplasm [GO:0005737]; deoxyribose-phosphate aldolase activity [GO:0004139]; 2-deoxyribose 1-phosphate catabolic process [GO:0006018]; carbohydrate catabolic process [GO:0016052]; deoxyribonucleotide catabolic process [GO:0009264]	deoxyribose-phosphate aldolase activity [GO:0004139]	GO:0004139; GO:0005737; GO:0006018; GO:0009264; GO:0016052	sao:SAOUHSC_02379;
Cellular Processes & Human Diseases	SAOUHSC_01321	Q2FYV3	Threonine synthase (EC 4.2.3.1)	19.01592297	0.611397297	0.388602703	0.515424324	SAOUHSC_01321	353	4.2.3.1	BINDING 87; /ligand="pyridoxal 5'-phosphate"; /ligand_id="ChEBI:CHEBI:597326"; /evidence="ECO:0000256|PIRSR:PIRSR038945-1"; BINDING 188..192; /ligand="pyridoxal 5'-phosphate"; /ligand_id="ChEBI:CHEBI:597326"; /evidence="ECO:0000256|PIRSR:PIRSR038945-1"; BINDING 317; /ligand="pyridoxal 5'-phosphate"; /ligand_id="ChEBI:CHEBI:597326"; /evidence="ECO:0000256|PIRSR:PIRSR038945-1"		PATHWAY: Amino-acid biosynthesis; L-threonine biosynthesis; L-threonine from L-aspartate: step 5/5. {ECO:0000256|ARBA:ARBA00004979, ECO:0000256|PIRNR:PIRNR038945}.	cysteine biosynthetic process [GO:0019344]; threonine biosynthetic process [GO:0009088]	cytoplasm [GO:0005737]	cytoplasm [GO:0005737]; pyridoxal phosphate binding [GO:0030170]; threonine deaminase activity [GO:0004794]; threonine synthase activity [GO:0004795]; cysteine biosynthetic process [GO:0019344]; threonine biosynthetic process [GO:0009088]	pyridoxal phosphate binding [GO:0030170]; threonine deaminase activity [GO:0004794]; threonine synthase activity [GO:0004795]	GO:0004794; GO:0004795; GO:0005737; GO:0009088; GO:0019344; GO:0030170	sao:SAOUHSC_01321;
Cellular Processes & Human Diseases	thrB	Q2FYV2	Homoserine kinase (HK) (HSK) (EC 2.7.1.39)	12.63827216	0.891	0.109	0.885	thrB SAOUHSC_01322	304	2.7.1.39	BINDING 90..100; /ligand="ATP"; /ligand_id="ChEBI:CHEBI:30616"; /evidence="ECO:0000255|HAMAP-Rule:MF_00384"		PATHWAY: Amino-acid biosynthesis; L-threonine biosynthesis; L-threonine from L-aspartate: step 4/5. {ECO:0000255|HAMAP-Rule:MF_00384}.	threonine biosynthetic process [GO:0009088]	cytoplasm [GO:0005737]	cytoplasm [GO:0005737]; ATP binding [GO:0005524]; homoserine kinase activity [GO:0004413]; threonine biosynthetic process [GO:0009088]	ATP binding [GO:0005524]; homoserine kinase activity [GO:0004413]	GO:0004413; GO:0005524; GO:0005737; GO:0009088	sao:SAOUHSC_01322;
Cellular Processes & Human Diseases	lukDv	Q2FXB1	Leucotoxin LukDv (Variant of LukD)	15.40230481	0.6755	0.3245	0.7744	lukDv SAOUHSC_01954	327					cytolysis in another organism [GO:0051715]	extracellular region [GO:0005576]	extracellular region [GO:0005576]; toxin activity [GO:0090729]; cytolysis in another organism [GO:0051715]	toxin activity [GO:0090729]	GO:0005576; GO:0051715; GO:0090729	sao:SAOUHSC_01954;
Cellular Processes & Human Diseases	rnj1	Q2FZG9	Ribonuclease J 1 (RNase J1) (EC 3.1.-.-)	17.0540393	0.571263636	0.428736364	0.618522338	rnj1 SAOUHSC_01035	565	3.1.-.-	BINDING 74; /ligand="Zn(2+)"; /ligand_id="ChEBI:CHEBI:29105"; /ligand_label="1"; /ligand_note="catalytic"; /evidence="ECO:0000255|HAMAP-Rule:MF_01491"; BINDING 76; /ligand="Zn(2+)"; /ligand_id="ChEBI:CHEBI:29105"; /ligand_label="1"; /ligand_note="catalytic"; /evidence="ECO:0000255|HAMAP-Rule:MF_01491"; BINDING 78; /ligand="Zn(2+)"; /ligand_id="ChEBI:CHEBI:29105"; /ligand_label="2"; /ligand_note="…			mRNA processing [GO:0006397]; rRNA processing [GO:0006364]	cytoplasm [GO:0005737]	cytoplasm [GO:0005737]; 5'-3' RNA exonuclease activity [GO:0004534]; RNA binding [GO:0003723]; RNA endonuclease activity [GO:0004521]; zinc ion binding [GO:0008270]; mRNA processing [GO:0006397]; rRNA processing [GO:0006364]	5'-3' RNA exonuclease activity [GO:0004534]; RNA binding [GO:0003723]; RNA endonuclease activity [GO:0004521]; zinc ion binding [GO:0008270]	GO:0003723; GO:0004521; GO:0004534; GO:0005737; GO:0006364; GO:0006397; GO:0008270	sao:SAOUHSC_01035;
Cellular Processes & Human Diseases	SAOUHSC_02241	Q2FWP0	Uncharacterized leukocidin-like protein 1	17.01457353	0.52975	0.47025	0.634793023	SAOUHSC_02241	338					cytolysis in another organism [GO:0051715]	extracellular region [GO:0005576]	extracellular region [GO:0005576]; cytolysis in another organism [GO:0051715]		GO:0005576; GO:0051715	sao:SAOUHSC_02241;
Cellular Processes & Human Diseases	SAOUHSC_02933	Q2FV10	Betaine-aldehyde dehydrogenase (EC 1.2.1.8)	16.64975198	0.596361682	0.403638318	0.573257944	SAOUHSC_02933	496	1.2.1.8		ACT_SITE 255; /evidence="ECO:0000256|PROSITE-ProRule:PRU10007"	PATHWAY: Amine and polyamine biosynthesis; betaine biosynthesis via choline pathway; betaine from betaine aldehyde: step 1/1. {ECO:0000256|ARBA:ARBA00037921}.	glycine betaine biosynthetic process from choline [GO:0019285]		betaine-aldehyde dehydrogenase (NAD+) activity [GO:0008802]; metal ion binding [GO:0046872]; glycine betaine biosynthetic process from choline [GO:0019285]	betaine-aldehyde dehydrogenase (NAD+) activity [GO:0008802]; metal ion binding [GO:0046872]	GO:0008802; GO:0019285; GO:0046872	sao:SAOUHSC_02933;
Cellular Processes & Human Diseases	SAOUHSC_01114	Q2FZB8	Fibrinogen-binding protein	16.50307035	0.517526154	0.482473846	0.572094154	SAOUHSC_01114	165					suppression of blood coagulation in another organism [GO:0035899]	extracellular space [GO:0005615]	extracellular space [GO:0005615]; complement binding [GO:0001848]; suppression of blood coagulation in another organism [GO:0035899]	complement binding [GO:0001848]	GO:0001848; GO:0005615; GO:0035899	sao:SAOUHSC_01114;
Cellular Processes & Human Diseases	SAOUHSC_02839	Q2FV95	L-serine dehydratase (EC 4.3.1.17)	16.43415218	0.538001818	0.461998182	0.566481818	SAOUHSC_02839	299	4.3.1.17			PATHWAY: Carbohydrate biosynthesis; gluconeogenesis. {ECO:0000256|ARBA:ARBA00004742}.	gluconeogenesis [GO:0006094]		4 iron, 4 sulfur cluster binding [GO:0051539]; L-serine ammonia-lyase activity [GO:0003941]; metal ion binding [GO:0046872]; gluconeogenesis [GO:0006094]	4 iron, 4 sulfur cluster binding [GO:0051539]; L-serine ammonia-lyase activity [GO:0003941]; metal ion binding [GO:0046872]	GO:0003941; GO:0006094; GO:0046872; GO:0051539	sao:SAOUHSC_02839;
Cellular Processes & Human Diseases	ilvA	Q2FWJ9	L-threonine dehydratase biosynthetic IlvA (EC 4.3.1.19) (Threonine deaminase)	16.40011693	0.575635294	0.424364706	0.551321882	ilvA SAOUHSC_02289	422	4.3.1.19	BINDING 83; /ligand="pyridoxal 5'-phosphate"; /ligand_id="ChEBI:CHEBI:597326"; /evidence="ECO:0000250"; BINDING 189..193; /ligand="pyridoxal 5'-phosphate"; /ligand_id="ChEBI:CHEBI:597326"; /evidence="ECO:0000250"; BINDING 315; /ligand="pyridoxal 5'-phosphate"; /ligand_id="ChEBI:CHEBI:597326"; /evidence="ECO:0000250"		PATHWAY: Amino-acid biosynthesis; L-isoleucine biosynthesis; 2-oxobutanoate from L-threonine: step 1/1.	isoleucine biosynthetic process [GO:0009097]; L-serine catabolic process [GO:0006565]; threonine catabolic process [GO:0006567]; threonine metabolic process [GO:0006566]		L-serine ammonia-lyase activity [GO:0003941]; pyridoxal phosphate binding [GO:0030170]; threonine deaminase activity [GO:0004794]; isoleucine biosynthetic process [GO:0009097]; L-serine catabolic process [GO:0006565]; threonine catabolic process [GO:0006567]; threonine metabolic process [GO:0006566]	L-serine ammonia-lyase activity [GO:0003941]; pyridoxal phosphate binding [GO:0030170]; threonine deaminase activity [GO:0004794]	GO:0003941; GO:0004794; GO:0006565; GO:0006566; GO:0006567; GO:0009097; GO:0030170	sao:SAOUHSC_02289;
Cellular Processes & Human Diseases	gcvPB	Q2FY35	Probable glycine dehydrogenase (decarboxylating) subunit 2 (EC 1.4.4.2) (Glycine cleavage system P-protein subunit 2) (Glycine decarboxylase subunit 2) (Glycine dehydrogenase (aminomethyl-transferring) subunit 2)	16.33441901	0.53513662	0.46486338	0.554459155	gcvPB SAOUHSC_01632	490	1.4.4.2				glycine decarboxylation via glycine cleavage system [GO:0019464]	cytosol [GO:0005829]; glycine cleavage complex [GO:0005960]	cytosol [GO:0005829]; glycine cleavage complex [GO:0005960]; glycine binding [GO:0016594]; glycine dehydrogenase (decarboxylating) activity [GO:0004375]; pyridoxal phosphate binding [GO:0030170]; glycine decarboxylation via glycine cleavage system [GO:0019464]	glycine binding [GO:0016594]; glycine dehydrogenase (decarboxylating) activity [GO:0004375]; pyridoxal phosphate binding [GO:0030170]	GO:0004375; GO:0005829; GO:0005960; GO:0016594; GO:0019464; GO:0030170	sao:SAOUHSC_01632;
Cellular Processes & Human Diseases	hlgB	Q2FVK1	Gamma-hemolysin component B (H-gamma-1) (H-gamma-I) (Leukocidin f subunit)	16.28149831	0.543731579	0.456268421	0.670334474	hlgB SAOUHSC_02710	325					cytolysis in another organism [GO:0051715]; symbiont-mediated perturbation of host NF-kappaB cascade [GO:0085032]	extracellular region [GO:0005576]; host cell endoplasmic reticulum [GO:0044165]	extracellular region [GO:0005576]; host cell endoplasmic reticulum [GO:0044165]; molecular adaptor activity [GO:0060090]; toxin activity [GO:0090729]; cytolysis in another organism [GO:0051715]; symbiont-mediated perturbation of host NF-kappaB cascade [GO:0085032]	molecular adaptor activity [GO:0060090]; toxin activity [GO:0090729]	GO:0005576; GO:0044165; GO:0051715; GO:0060090; GO:0085032; GO:0090729	sao:SAOUHSC_02710;
Cellular Processes & Human Diseases	SAOUHSC_02723	Q2FVI7	Glycerate kinase, putative (EC 2.7.1.31)	15.71219827	0.61753662	0.38246338	0.522904507	SAOUHSC_02723	380	2.7.1.31				organic acid phosphorylation [GO:0031388]		glycerate kinase activity [GO:0008887]; organic acid phosphorylation [GO:0031388]	glycerate kinase activity [GO:0008887]	GO:0008887; GO:0031388	sao:SAOUHSC_02723;
Cellular Processes & Human Diseases	mprF	Q2G2M2	Phosphatidylglycerol lysyltransferase (EC 2.3.2.3) (Lysylphosphatidylglycerol synthase) (LPG synthase) (Multiple peptide resistance factor)	14.29242982	0.529123567	0.470876433	0.580883694	mprF SAOUHSC_01359	840	2.3.2.3				lipid metabolic process [GO:0006629]; phospholipid homeostasis [GO:0055091]; response to antibiotic [GO:0046677]	plasma membrane [GO:0005886]	plasma membrane [GO:0005886]; aminoacyltransferase activity [GO:0016755]; phosphatidylglycerol lysyltransferase activity [GO:0050071]; lipid metabolic process [GO:0006629]; phospholipid homeostasis [GO:0055091]; response to antibiotic [GO:0046677]	aminoacyltransferase activity [GO:0016755]; phosphatidylglycerol lysyltransferase activity [GO:0050071]	GO:0005886; GO:0006629; GO:0016755; GO:0046677; GO:0050071; GO:0055091	sao:SAOUHSC_01359;
Cellular Processes & Human Diseases	hlgC	Q2FVK2	Gamma-hemolysin component C (Leukocidin s subunit)	13.4609239	0.5031	0.4969	0.867	hlgC SAOUHSC_02709	315					cytolysis in another organism [GO:0051715]	extracellular region [GO:0005576]	extracellular region [GO:0005576]; toxin activity [GO:0090729]; cytolysis in another organism [GO:0051715]	toxin activity [GO:0090729]	GO:0005576; GO:0051715; GO:0090729	sao:SAOUHSC_02709;
Cellular Processes & Human Diseases	SAOUHSC_02161	Q2FWW1	MHC class II analog protein	13.68402965	0.501363441	0.498636559	0.537094265	SAOUHSC_02161	584										sao:SAOUHSC_02161;
Cellular Processes & Human Diseases	sbi	Q2FVK5	Immunoglobulin-binding protein Sbi	13.60380065	0.440533333	0.440533333	0.517333333	sbi SAOUHSC_02706	436						extracellular region [GO:0005576]; plasma membrane [GO:0005886]	extracellular region [GO:0005576]; plasma membrane [GO:0005886]; IgG binding [GO:0019864]	IgG binding [GO:0019864]	GO:0005576; GO:0005886; GO:0019864	sao:SAOUHSC_02706;
Cellular Processes & Human Diseases	SAOUHSC_01115	Q2FZB7	Staphylococcal complement inhibitor	11.99567863	0.556483784	0.443516216	0.552935135	SAOUHSC_01115	116						extracellular region [GO:0005576]	extracellular region [GO:0005576]		GO:0005576	sao:SAOUHSC_01115;
Signal Transduction/Membrane Transport	nikD	Q2FYQ7	Nickel import system ATP-binding protein NikD (EC 7.2.2.11)	19.55752023	0.485186458	0.485186458	0.539570417	nikD opp-2D oppD2 SAOUHSC_01378	257	7.2.2.11	BINDING 37..44; /ligand="ATP"; /ligand_id="ChEBI:CHEBI:30616"; /evidence="ECO:0000255|PROSITE-ProRule:PRU00434"			transmembrane transport [GO:0055085]	plasma membrane [GO:0005886]	plasma membrane [GO:0005886]; ABC-type nickel transporter activity [GO:0015413]; ATP binding [GO:0005524]; ATP hydrolysis activity [GO:0016887]; transmembrane transporter activity [GO:0022857]; transmembrane transport [GO:0055085]	ABC-type nickel transporter activity [GO:0015413]; ATP binding [GO:0005524]; ATP hydrolysis activity [GO:0016887]; transmembrane transporter activity [GO:0022857]	GO:0005524; GO:0005886; GO:0015413; GO:0016887; GO:0022857; GO:0055085	sao:SAOUHSC_01378;
Signal Transduction/Membrane Transport	SAOUHSC_01321	Q2FYV3	Threonine synthase (EC 4.2.3.1)	19.01592297	0.611397297	0.388602703	0.515424324	SAOUHSC_01321	353	4.2.3.1	BINDING 87; /ligand="pyridoxal 5'-phosphate"; /ligand_id="ChEBI:CHEBI:597326"; /evidence="ECO:0000256|PIRSR:PIRSR038945-1"; BINDING 188..192; /ligand="pyridoxal 5'-phosphate"; /ligand_id="ChEBI:CHEBI:597326"; /evidence="ECO:0000256|PIRSR:PIRSR038945-1"; BINDING 317; /ligand="pyridoxal 5'-phosphate"; /ligand_id="ChEBI:CHEBI:597326"; /evidence="ECO:0000256|PIRSR:PIRSR038945-1"		PATHWAY: Amino-acid biosynthesis; L-threonine biosynthesis; L-threonine from L-aspartate: step 5/5. {ECO:0000256|ARBA:ARBA00004979, ECO:0000256|PIRNR:PIRNR038945}.	cysteine biosynthetic process [GO:0019344]; threonine biosynthetic process [GO:0009088]	cytoplasm [GO:0005737]	cytoplasm [GO:0005737]; pyridoxal phosphate binding [GO:0030170]; threonine deaminase activity [GO:0004794]; threonine synthase activity [GO:0004795]; cysteine biosynthetic process [GO:0019344]; threonine biosynthetic process [GO:0009088]	pyridoxal phosphate binding [GO:0030170]; threonine deaminase activity [GO:0004794]; threonine synthase activity [GO:0004795]	GO:0004794; GO:0004795; GO:0005737; GO:0009088; GO:0019344; GO:0030170	sao:SAOUHSC_01321;
Signal Transduction/Membrane Transport	SAOUHSC_01347	Q2FYS9	Aconitate hydratase (Aconitase) (EC 4.2.1.3)	18.34582346	0.5868825	0.4131175	0.64072875	SAOUHSC_01347	901	4.2.1.3			PATHWAY: Carbohydrate metabolism; tricarboxylic acid cycle; isocitrate from oxaloacetate: step 2/2. {ECO:0000256|ARBA:ARBA00004717}.; PATHWAY: Organic acid metabolism; propanoate degradation. {ECO:0000256|ARBA:ARBA00005026}.	citrate metabolic process [GO:0006101]; tricarboxylic acid cycle [GO:0006099]	cytosol [GO:0005829]	cytosol [GO:0005829]; 2-methylisocitrate dehydratase activity [GO:0047456]; 4 iron, 4 sulfur cluster binding [GO:0051539]; aconitate hydratase activity [GO:0003994]; iron-responsive element binding [GO:0030350]; metal ion binding [GO:0046872]; citrate metabolic process [GO:0006101]; tricarboxylic acid cycle [GO:0006099]	2-methylisocitrate dehydratase activity [GO:0047456]; 4 iron, 4 sulfur cluster binding [GO:0051539]; aconitate hydratase activity [GO:0003994]; iron-responsive element binding [GO:0030350]; metal ion binding [GO:0046872]	GO:0003994; GO:0005829; GO:0006099; GO:0006101; GO:0030350; GO:0046872; GO:0047456; GO:0051539	sao:SAOUHSC_01347;
Signal Transduction/Membrane Transport	sspA	Q2FZL2	Glutamyl endopeptidase (EC 3.4.21.19) (Endoproteinase Glu-C) (Staphylococcal serine proteinase) (V8 protease) (V8 proteinase)	18.06449273	0.562425564	0.437574436	0.577922707	sspA SAOUHSC_00988	336	3.4.21.19		ACT_SITE 119; /note="Charge relay system"; /evidence="ECO:0000255|PROSITE-ProRule:PRU10083"; ACT_SITE 161; /note="Charge relay system"; /evidence="ECO:0000255|PROSITE-ProRule:PRU10083"; ACT_SITE 237; /note="Charge relay system"; /evidence="ECO:0000255|PROSITE-ProRule:PRU10083"		proteolysis [GO:0006508]	extracellular region [GO:0005576]	extracellular region [GO:0005576]; serine-type endopeptidase activity [GO:0004252]; proteolysis [GO:0006508]	serine-type endopeptidase activity [GO:0004252]	GO:0004252; GO:0005576; GO:0006508	sao:SAOUHSC_00988;
Signal Transduction/Membrane Transport	thrB	Q2FYV2	Homoserine kinase (HK) (HSK) (EC 2.7.1.39)	12.63827216	0.891	0.109	0.885	thrB SAOUHSC_01322	304	2.7.1.39	BINDING 90..100; /ligand="ATP"; /ligand_id="ChEBI:CHEBI:30616"; /evidence="ECO:0000255|HAMAP-Rule:MF_00384"		PATHWAY: Amino-acid biosynthesis; L-threonine biosynthesis; L-threonine from L-aspartate: step 4/5. {ECO:0000255|HAMAP-Rule:MF_00384}.	threonine biosynthetic process [GO:0009088]	cytoplasm [GO:0005737]	cytoplasm [GO:0005737]; ATP binding [GO:0005524]; homoserine kinase activity [GO:0004413]; threonine biosynthetic process [GO:0009088]	ATP binding [GO:0005524]; homoserine kinase activity [GO:0004413]	GO:0004413; GO:0005524; GO:0005737; GO:0009088	sao:SAOUHSC_01322;
Signal Transduction/Membrane Transport	ureC	Q2G2K5	Urease subunit alpha (EC 3.5.1.5) (Urea amidohydrolase subunit alpha)	17.67366414	0.602292857	0.397707143	0.590084694	ureC SAOUHSC_02561	571	3.5.1.5	BINDING 138; /ligand="Ni(2+)"; /ligand_id="ChEBI:CHEBI:49786"; /ligand_label="1"; /evidence="ECO:0000255|HAMAP-Rule:MF_01953"; BINDING 140; /ligand="Ni(2+)"; /ligand_id="ChEBI:CHEBI:49786"; /ligand_label="1"; /evidence="ECO:0000255|HAMAP-Rule:MF_01953"; BINDING 221; /ligand="Ni(2+)"; /ligand_id="ChEBI:CHEBI:49786"; /ligand_label="1"; /note="via carbamate group"; /evidence="ECO:0000255|HAMAP-Rule:…	ACT_SITE 324; /note="Proton donor"; /evidence="ECO:0000255|HAMAP-Rule:MF_01953"	PATHWAY: Nitrogen metabolism; urea degradation; CO(2) and NH(3) from urea (urease route): step 1/1. {ECO:0000255|HAMAP-Rule:MF_01953}.	urea catabolic process [GO:0043419]	cytoplasm [GO:0005737]	cytoplasm [GO:0005737]; nickel cation binding [GO:0016151]; urease activity [GO:0009039]; urea catabolic process [GO:0043419]	nickel cation binding [GO:0016151]; urease activity [GO:0009039]	GO:0005737; GO:0009039; GO:0016151; GO:0043419	sao:SAOUHSC_02561;
Signal Transduction/Membrane Transport	SAOUHSC_01945	Q2FXB9	Membrane protein, putative	17.50031292	0.558088889	0.441911111	0.597801852	SAOUHSC_01945	232						membrane [GO:0016020]	membrane [GO:0016020]		GO:0016020	sao:SAOUHSC_01945;
Signal Transduction/Membrane Transport	SAOUHSC_01867	Q2FXI0	D-alanine aminotransferase (EC 2.6.1.21)	2.437707136	0.58834	0.41166	0.6678	SAOUHSC_01867	282	2.6.1.21				carboxylic acid biosynthetic process [GO:0046394]; carboxylic acid metabolic process [GO:0019752]; D-amino acid metabolic process [GO:0046416]	cytosol [GO:0005829]	cytosol [GO:0005829]; D-alanine-2-oxoglutarate aminotransferase activity [GO:0047810]; pyridoxal phosphate binding [GO:0030170]; carboxylic acid biosynthetic process [GO:0046394]; carboxylic acid metabolic process [GO:0019752]; D-amino acid metabolic process [GO:0046416]	D-alanine-2-oxoglutarate aminotransferase activity [GO:0047810]; pyridoxal phosphate binding [GO:0030170]	GO:0005829; GO:0019752; GO:0030170; GO:0046394; GO:0046416; GO:0047810	sao:SAOUHSC_01867;
Signal Transduction/Membrane Transport	ldh2	Q2G1Y5	L-lactate dehydrogenase 2 (L-LDH 2) (EC 1.1.1.27)	15.99139983	0.577616901	0.422383099	0.5603	ldh2 SAOUHSC_02922	319	1.1.1.27	BINDING 16; /ligand="NAD(+)"; /ligand_id="ChEBI:CHEBI:57540"; /evidence="ECO:0000255|HAMAP-Rule:MF_00488"; BINDING 37; /ligand="NAD(+)"; /ligand_id="ChEBI:CHEBI:57540"; /evidence="ECO:0000255|HAMAP-Rule:MF_00488"; BINDING 42; /ligand="NAD(+)"; /ligand_id="ChEBI:CHEBI:57540"; /evidence="ECO:0000255|HAMAP-Rule:MF_00488"; BINDING 68; /ligand="NAD(+)"; /ligand_id="ChEBI:CHEBI:57540"; /evidence="ECO:0…	ACT_SITE 178; /note="Proton acceptor"; /evidence="ECO:0000255|HAMAP-Rule:MF_00488"	PATHWAY: Fermentation; pyruvate fermentation to lactate; (S)-lactate from pyruvate: step 1/1. {ECO:0000255|HAMAP-Rule:MF_00488}.	glycolytic process [GO:0006096]; lactate metabolic process [GO:0006089]; pyruvate metabolic process [GO:0006090]	cytoplasm [GO:0005737]	cytoplasm [GO:0005737]; L-lactate dehydrogenase activity [GO:0004459]; glycolytic process [GO:0006096]; lactate metabolic process [GO:0006089]; pyruvate metabolic process [GO:0006090]	L-lactate dehydrogenase activity [GO:0004459]	GO:0004459; GO:0005737; GO:0006089; GO:0006090; GO:0006096	sao:SAOUHSC_02922;
Signal Transduction/Membrane Transport	SAOUHSC_01367	Q2FYR8	Anthranilate synthase component II, putative	12.68613278	0.527571429	0.472428571	0.717428571	SAOUHSC_01367	188			ACT_SITE 74; /note="Nucleophile"; /evidence="ECO:0000256|PROSITE-ProRule:PRU00605"; ACT_SITE 165; /evidence="ECO:0000256|PROSITE-ProRule:PRU00605"; ACT_SITE 167; /evidence="ECO:0000256|PROSITE-ProRule:PRU00605"		glutamine metabolic process [GO:0006541]; tryptophan biosynthetic process [GO:0000162]		glutamine metabolic process [GO:0006541]; tryptophan biosynthetic process [GO:0000162]		GO:0000162; GO:0006541	sao:SAOUHSC_01367;
Signal Transduction/Membrane Transport	SAOUHSC_02723	Q2FVI7	Glycerate kinase, putative (EC 2.7.1.31)	15.71219827	0.61753662	0.38246338	0.522904507	SAOUHSC_02723	380	2.7.1.31				organic acid phosphorylation [GO:0031388]		glycerate kinase activity [GO:0008887]; organic acid phosphorylation [GO:0031388]	glycerate kinase activity [GO:0008887]	GO:0008887; GO:0031388	sao:SAOUHSC_02723;
Signal Transduction/Membrane Transport	fbp	Q2FVB2	Fructose-1,6-bisphosphatase class 3 (FBPase class 3) (EC 3.1.3.11) (D-fructose-1,6-bisphosphate 1-phosphohydrolase class 3)	12.67985371	0.359611111	0.359611111	0.565922222	fbp SAOUHSC_02822	654	3.1.3.11			PATHWAY: Carbohydrate biosynthesis; gluconeogenesis. {ECO:0000255|HAMAP-Rule:MF_01854}.	gluconeogenesis [GO:0006094]		fructose 1,6-bisphosphate 1-phosphatase activity [GO:0042132]; gluconeogenesis [GO:0006094]	fructose 1,6-bisphosphate 1-phosphatase activity [GO:0042132]	GO:0006094; GO:0042132	sao:SAOUHSC_02822;
Signal Transduction/Membrane Transport	SAOUHSC_02244	Q2FWN8	Probable succinyl-diaminopimelate desuccinylase (EC 3.5.1.18)	15.27490548	0.449287671	0.449287671	0.518062055	SAOUHSC_02244	407	3.5.1.18			PATHWAY: Amino-acid biosynthesis; L-lysine biosynthesis via DAP pathway; LL-2,6-diaminopimelate from (S)-tetrahydrodipicolinate (succinylase route): step 3/3. {ECO:0000256|ARBA:ARBA00005130}.	diaminopimelate biosynthetic process [GO:0019877]; lysine biosynthetic process via diaminopimelate [GO:0009089]; proteolysis [GO:0006508]		metal ion binding [GO:0046872]; peptidase activity [GO:0008233]; succinyl-diaminopimelate desuccinylase activity [GO:0009014]; diaminopimelate biosynthetic process [GO:0019877]; lysine biosynthetic process via diaminopimelate [GO:0009089]; proteolysis [GO:0006508]	metal ion binding [GO:0046872]; peptidase activity [GO:0008233]; succinyl-diaminopimelate desuccinylase activity [GO:0009014]	GO:0006508; GO:0008233; GO:0009014; GO:0009089; GO:0019877; GO:0046872	sao:SAOUHSC_02244;
Signal Transduction/Membrane Transport	SAOUHSC_00198	Q2G1C7	Putative long chain fatty acid-CoA ligase VraA (Acyl-CoA synthetase)	15.1123827	0.510102597	0.489897403	0.525162597	SAOUHSC_00198	501							ATP binding [GO:0005524]; CoA-ligase activity [GO:0016405]	ATP binding [GO:0005524]; CoA-ligase activity [GO:0016405]	GO:0005524; GO:0016405	sao:SAOUHSC_00198;
Signal Transduction/Membrane Transport	SAOUHSC_01744	Q2FXT9	Single-stranded-DNA-specific exonuclease RecJ	15.02045163	0.535219394	0.464780606	0.532278667	SAOUHSC_01744	757					DNA recombination [GO:0006310]; DNA repair [GO:0006281]		5'-3' exonuclease activity [GO:0008409]; nucleic acid binding [GO:0003676]; DNA recombination [GO:0006310]; DNA repair [GO:0006281]	5'-3' exonuclease activity [GO:0008409]; nucleic acid binding [GO:0003676]	GO:0003676; GO:0006281; GO:0006310; GO:0008409	sao:SAOUHSC_01744;
Signal Transduction/Membrane Transport	SAOUHSC_02680	Q2FVM2	Nitrate reductase, beta subunit (EC 1.7.99.4)	14.9625735	0.56803741	0.43196259	0.586846906	SAOUHSC_02680	481	1.7.99.4				anaerobic respiration [GO:0009061]; nitrate metabolic process [GO:0042126]	cell envelope [GO:0030313]; membrane [GO:0016020]; nitrate reductase complex [GO:0009325]	cell envelope [GO:0030313]; membrane [GO:0016020]; nitrate reductase complex [GO:0009325]; 4 iron, 4 sulfur cluster binding [GO:0051539]; electron transfer activity [GO:0009055]; metal ion binding [GO:0046872]; nitrate reductase activity [GO:0008940]; anaerobic respiration [GO:0009061]; nitrate metabolic process [GO:0042126]	4 iron, 4 sulfur cluster binding [GO:0051539]; electron transfer activity [GO:0009055]; metal ion binding [GO:0046872]; nitrate reductase activity [GO:0008940]	GO:0008940; GO:0009055; GO:0009061; GO:0009325; GO:0016020; GO:0030313; GO:0042126; GO:0046872; GO:0051539	sao:SAOUHSC_02680;
Signal Transduction/Membrane Transport	SAOUHSC_02678	Q2FVM4	Respiratory nitrate reductase, gamma subunit (EC 1.7.99.4)	14.88941029	0.434601562	0.434601562	0.615337188	SAOUHSC_02678	225	1.7.99.4	BINDING 54; /ligand="heme b"; /ligand_id="ChEBI:CHEBI:60344"; /ligand_label="1"; /ligand_part="Fe"; /ligand_part_id="ChEBI:CHEBI:18248"; /note="axial binding residue"; /evidence="ECO:0000256|PIRSR:PIRSR603816-1"; BINDING 64; /ligand="heme b"; /ligand_id="ChEBI:CHEBI:60344"; /ligand_label="1"; /ligand_part="Fe"; /ligand_part_id="ChEBI:CHEBI:18248"; /note="axial binding residue"; /evidence="ECO:000…			anaerobic electron transport chain [GO:0019645]; nitrate assimilation [GO:0042128]	nitrate reductase complex [GO:0009325]; plasma membrane [GO:0005886]	nitrate reductase complex [GO:0009325]; plasma membrane [GO:0005886]; electron transfer activity [GO:0009055]; heme binding [GO:0020037]; metal ion binding [GO:0046872]; nitrate reductase activity [GO:0008940]; anaerobic electron transport chain [GO:0019645]; nitrate assimilation [GO:0042128]	electron transfer activity [GO:0009055]; heme binding [GO:0020037]; metal ion binding [GO:0046872]; nitrate reductase activity [GO:0008940]	GO:0005886; GO:0008940; GO:0009055; GO:0009325; GO:0019645; GO:0020037; GO:0042128; GO:0046872	sao:SAOUHSC_02678;
Signal Transduction/Membrane Transport	SAOUHSC_00037	Q2G1R5	FAD/NAD(P)-binding domain-containing protein	14.51427857	0.622093548	0.377906452	0.608962903	SAOUHSC_00037	397					sulfide oxidation, using sulfide:quinone oxidoreductase [GO:0070221]		FAD binding [GO:0071949]; sulfide:quinone oxidoreductase activity [GO:0070224]; sulfide oxidation, using sulfide:quinone oxidoreductase [GO:0070221]	FAD binding [GO:0071949]; sulfide:quinone oxidoreductase activity [GO:0070224]	GO:0070221; GO:0070224; GO:0071949	sao:SAOUHSC_00037;
Signal Transduction/Membrane Transport	SAOUHSC_00554	Q2G0K6	SIS domain protein	14.17198494	0.502342308	0.497657692	0.587094231	SAOUHSC_00554	167					carbohydrate derivative metabolic process [GO:1901135]		carbohydrate derivative binding [GO:0097367]; isomerase activity [GO:0016853]; carbohydrate derivative metabolic process [GO:1901135]	carbohydrate derivative binding [GO:0097367]; isomerase activity [GO:0016853]	GO:0016853; GO:0097367; GO:1901135	sao:SAOUHSC_00554;
Signal Transduction/Membrane Transport	SAOUHSC_01951	Q2FXB4	Epidermin biosynthesis protein EpiC, authentic point mutation	11.92811799	0.731	0.269	0.682	SAOUHSC_01951	414					peptide modification [GO:0031179]		peptide modification [GO:0031179]		GO:0031179	sao:SAOUHSC_01951;
Signal Transduction/Membrane Transport	SAOUHSC_01042	Q2G2A4	Dihydrolipoamide acetyltransferase component of pyruvate dehydrogenase complex (EC 2.3.1.-)	14.04431225	0.484715517	0.484715517	0.574741724	SAOUHSC_01042	430	2.3.1.-				tricarboxylic acid cycle [GO:0006099]	cytosol [GO:0005829]	cytosol [GO:0005829]; dihydrolipoyllysine-residue acetyltransferase activity [GO:0004742]; dihydrolipoyllysine-residue succinyltransferase activity [GO:0004149]; tricarboxylic acid cycle [GO:0006099]	dihydrolipoyllysine-residue acetyltransferase activity [GO:0004742]; dihydrolipoyllysine-residue succinyltransferase activity [GO:0004149]	GO:0004149; GO:0004742; GO:0005829; GO:0006099	sao:SAOUHSC_01042;
Signal Transduction/Membrane Transport	odhB	Q2FYM2	Dihydrolipoyllysine-residue succinyltransferase component of 2-oxoglutarate dehydrogenase complex (EC 2.3.1.61) (2-oxoglutarate dehydrogenase complex component E2) (OGDC-E2) (Dihydrolipoamide succinyltransferase component of 2-oxoglutarate dehydrogenase complex)	13.82681373	0.573547475	0.426452525	0.50997	odhB sucB SAOUHSC_01416	422	2.3.1.61		ACT_SITE 393; /evidence="ECO:0000250|UniProtKB:P0AFG6"; ACT_SITE 397; /evidence="ECO:0000250|UniProtKB:P0AFG6"	PATHWAY: Amino-acid degradation; L-lysine degradation via saccharopine pathway; glutaryl-CoA from L-lysine: step 6/6.	L-lysine catabolic process to acetyl-CoA via saccharopine [GO:0033512]; tricarboxylic acid cycle [GO:0006099]	cytosol [GO:0005829]; oxoglutarate dehydrogenase complex [GO:0045252]	cytosol [GO:0005829]; oxoglutarate dehydrogenase complex [GO:0045252]; dihydrolipoyllysine-residue succinyltransferase activity [GO:0004149]; L-lysine catabolic process to acetyl-CoA via saccharopine [GO:0033512]; tricarboxylic acid cycle [GO:0006099]	dihydrolipoyllysine-residue succinyltransferase activity [GO:0004149]	GO:0004149; GO:0005829; GO:0006099; GO:0033512; GO:0045252	sao:SAOUHSC_01416;
Signal Transduction/Membrane Transport	ung	Q2G0J7	Uracil-DNA glycosylase (UDG) (EC 3.2.2.27)	13.27002571	0.517491304	0.482508696	0.65636087	ung SAOUHSC_00564	218	3.2.2.27		ACT_SITE 59; /note="Proton acceptor"; /evidence="ECO:0000255|HAMAP-Rule:MF_00148"		base-excision repair, AP site formation via deaminated base removal [GO:0097510]	cytoplasm [GO:0005737]	cytoplasm [GO:0005737]; uracil DNA N-glycosylase activity [GO:0004844]; base-excision repair, AP site formation via deaminated base removal [GO:0097510]	uracil DNA N-glycosylase activity [GO:0004844]	GO:0004844; GO:0005737; GO:0097510	sao:SAOUHSC_00564;
Signal Transduction/Membrane Transport	ftsY	Q2FZ48	Signal recognition particle receptor FtsY (SRP receptor) (EC 3.6.5.4)	12.82390874	0.4965	0.4965	0.8285	ftsY SAOUHSC_01205	416	3.6.5.4	BINDING 193..200; /ligand="GTP"; /ligand_id="ChEBI:CHEBI:37565"; /evidence="ECO:0000256|HAMAP-Rule:MF_00920"; BINDING 275..279; /ligand="GTP"; /ligand_id="ChEBI:CHEBI:37565"; /evidence="ECO:0000256|HAMAP-Rule:MF_00920"; BINDING 339..342; /ligand="GTP"; /ligand_id="ChEBI:CHEBI:37565"; /evidence="ECO:0000256|HAMAP-Rule:MF_00920"			protein targeting [GO:0006605]; SRP-dependent cotranslational protein targeting to membrane [GO:0006614]	cytoplasm [GO:0005737]; plasma membrane [GO:0005886]	cytoplasm [GO:0005737]; plasma membrane [GO:0005886]; ATP hydrolysis activity [GO:0016887]; GTP binding [GO:0005525]; GTPase activity [GO:0003924]; signal recognition particle binding [GO:0005047]; protein targeting [GO:0006605]; SRP-dependent cotranslational protein targeting to membrane [GO:0006614]	ATP hydrolysis activity [GO:0016887]; GTP binding [GO:0005525]; GTPase activity [GO:0003924]; signal recognition particle binding [GO:0005047]	GO:0003924; GO:0005047; GO:0005525; GO:0005737; GO:0005886; GO:0006605; GO:0006614; GO:0016887	sao:SAOUHSC_01205;
Signal Transduction/Membrane Transport	SAOUHSC_00312	Q2G143	Ascorbate-specific PTS system EIIA component (Ascorbate-specific phosphotransferase enzyme IIA component)	11.20901152	0.58218	0.41782	0.5261	SAOUHSC_00312	147					phosphoenolpyruvate-dependent sugar phosphotransferase system [GO:0009401]	cytoplasm [GO:0005737]	cytoplasm [GO:0005737]; kinase activity [GO:0016301]; phosphoenolpyruvate-dependent sugar phosphotransferase system [GO:0009401]	kinase activity [GO:0016301]	GO:0005737; GO:0009401; GO:0016301	sao:SAOUHSC_00312;
Signal Transduction/Membrane Transport	SAOUHSC_01947	Q2FXB8	Membrane protein, putative	11.69250396	0.711666667	0.288333333	0.585666667	SAOUHSC_01947	253						membrane [GO:0016020]	membrane [GO:0016020]		GO:0016020	sao:SAOUHSC_01947;
Signal Transduction/Membrane Transport	SAOUHSC_02262	Q2FWM6	AgrD	11.05453141	0.0513	0.0513	0.808	SAOUHSC_02262	46										sao:SAOUHSC_02262;
