# Supplementary material for: Pathoadapative Genomic Determinants of Staphylococcus aureus Community Skin Infections and Nasal Colonization
Source: Microorganisms. 2025 Aug 29;13(9):2023. doi: 10.3390/microorganisms13092023 (PMC12471753; doi:10.3390/microorganisms13092023)
Supplement: Supplementary file 1 [file microorganisms-13-02023-s001.zip › Supplemental Data S2.csv]

biosample	direction	Basic Statistics_status	filename	file_type	encoding	total_sequences	total_bases	sequences_flagged_as_poor_quality	sequence_length	%gc	Per base sequence quality_status	Per tile sequence quality_status	Per sequence quality scores_status	Per base sequence content_status	Per sequence GC content_status	Per base N content_status	Sequence Length Distribution_status	Sequence Duplication Levels_status	Overrepresented sequences_status	Adapter Content_status	mean_read_length	median_read_length	N50_read_length
SAMN47787180	forward	pass	forward.gz	Conventional base calls	Sanger / Illumina 1.9	1956961	266 Mbp	0	26-151	34	pass	pass	pass	fail	pass	pass	warn	warn	pass	pass	135.9623069	151	151
SAMN47787180	reverse	pass	reverse.gz	Conventional base calls	Sanger / Illumina 1.9	1956961	266 Mbp	0	26-151	34	pass	pass	pass	fail	pass	pass	warn	warn	pass	pass	135.9619594	151	151
SAMN47787108	forward	pass	forward.gz	Conventional base calls	Sanger / Illumina 1.9	213065	41.9 Mbp	0	31-301	33	fail	pass	pass	fail	pass	pass	warn	pass	pass	pass	196.9711332	194.5	224.5
SAMN47787108	reverse	pass	reverse.gz	Conventional base calls	Sanger / Illumina 1.9	213065	41.9 Mbp	0	31-301	33	fail	pass	pass	fail	pass	pass	warn	pass	pass	pass	196.6793396	194.5	224.5
SAMN47787241	forward	pass	forward.gz	Conventional base calls	Sanger / Illumina 1.9	1510424	217.7 Mbp	0	26-151	33	pass	pass	pass	fail	pass	pass	warn	warn	pass	pass	144.1803216	151	151
SAMN47787241	reverse	pass	reverse.gz	Conventional base calls	Sanger / Illumina 1.9	1510424	217.7 Mbp	0	26-151	33	pass	pass	pass	fail	pass	pass	warn	warn	pass	pass	144.1802342	151	151
SAMN47787242	forward	pass	forward.gz	Conventional base calls	Sanger / Illumina 1.9	1641640	236.8 Mbp	0	25-151	33	pass	pass	pass	fail	pass	pass	warn	warn	pass	pass	144.2876721	151	151
SAMN47787242	reverse	pass	reverse.gz	Conventional base calls	Sanger / Illumina 1.9	1641640	236.8 Mbp	0	25-151	33	pass	pass	pass	fail	pass	pass	warn	warn	pass	pass	144.2877275	151	151
SAMN47787243	forward	pass	forward.gz	Conventional base calls	Sanger / Illumina 1.9	1629380	235.9 Mbp	0	23-151	33	pass	pass	pass	fail	pass	pass	warn	warn	pass	pass	144.8287471	151	151
SAMN47787243	reverse	pass	reverse.gz	Conventional base calls	Sanger / Illumina 1.9	1629380	235.9 Mbp	0	23-151	33	pass	pass	pass	fail	pass	pass	warn	warn	pass	pass	144.8286704	151	151
SAMN47787244	forward	pass	forward.gz	Conventional base calls	Sanger / Illumina 1.9	1422998	205.9 Mbp	0	25-151	33	pass	pass	pass	fail	pass	pass	warn	warn	pass	pass	144.7521226	151	151
SAMN47787244	reverse	pass	reverse.gz	Conventional base calls	Sanger / Illumina 1.9	1422998	205.9 Mbp	0	25-151	33	pass	pass	pass	fail	pass	pass	warn	warn	pass	pass	144.7522941	151	151
SAMN47787245	forward	pass	forward.gz	Conventional base calls	Sanger / Illumina 1.9	1664825	240.1 Mbp	0	26-151	33	pass	pass	pass	fail	pass	pass	warn	warn	pass	pass	144.2233838	151	151
SAMN47787245	reverse	pass	reverse.gz	Conventional base calls	Sanger / Illumina 1.9	1664825	240.1 Mbp	0	26-151	33	pass	pass	pass	fail	pass	pass	warn	warn	pass	pass	144.2234968	151	151
SAMN47787246	forward	pass	forward.gz	Conventional base calls	Sanger / Illumina 1.9	1431044	205.5 Mbp	0	28-151	33	pass	pass	pass	fail	pass	pass	warn	warn	pass	pass	143.6187643	151	151
SAMN47787246	reverse	pass	reverse.gz	Conventional base calls	Sanger / Illumina 1.9	1431044	205.5 Mbp	0	28-151	33	pass	pass	pass	fail	pass	pass	warn	warn	pass	pass	143.6186071	151	151
SAMN47787247	forward	pass	forward.gz	Conventional base calls	Sanger / Illumina 1.9	1523130	219.9 Mbp	0	25-151	33	pass	pass	pass	fail	pass	pass	warn	warn	pass	pass	144.3835208	151	151
SAMN47787247	reverse	pass	reverse.gz	Conventional base calls	Sanger / Illumina 1.9	1523130	219.9 Mbp	0	25-151	33	pass	pass	pass	fail	pass	pass	warn	warn	pass	pass	144.3836186	151	151
SAMN47787248	forward	pass	forward.gz	Conventional base calls	Sanger / Illumina 1.9	1260255	181.8 Mbp	0	25-151	33	pass	pass	pass	fail	pass	pass	warn	warn	pass	pass	144.2835712	151	151
SAMN47787248	reverse	pass	reverse.gz	Conventional base calls	Sanger / Illumina 1.9	1260255	181.8 Mbp	0	25-151	33	pass	pass	pass	fail	pass	pass	warn	warn	pass	pass	144.283572	151	151
SAMN47787249	forward	pass	forward.gz	Conventional base calls	Sanger / Illumina 1.9	1364857	194.5 Mbp	0	25-151	34	pass	pass	pass	fail	pass	pass	warn	warn	pass	pass	142.5096314	151	151
SAMN47787249	reverse	pass	reverse.gz	Conventional base calls	Sanger / Illumina 1.9	1364857	194.5 Mbp	0	25-151	34	pass	pass	pass	fail	pass	pass	warn	warn	pass	pass	142.5095625	151	151
SAMN47787250	forward	pass	forward.gz	Conventional base calls	Sanger / Illumina 1.9	1334101	191.9 Mbp	0	26-151	34	pass	pass	pass	fail	pass	pass	warn	warn	pass	pass	143.8894387	151	151
SAMN47787250	reverse	pass	reverse.gz	Conventional base calls	Sanger / Illumina 1.9	1334101	191.9 Mbp	0	26-151	34	pass	pass	pass	fail	pass	pass	warn	warn	pass	pass	143.8897715	151	151
SAMN47787251	forward	pass	forward.gz	Conventional base calls	Sanger / Illumina 1.9	1379435	197.9 Mbp	0	25-151	33	pass	pass	pass	fail	pass	pass	warn	warn	pass	pass	143.4857576	151	151
SAMN47787251	reverse	pass	reverse.gz	Conventional base calls	Sanger / Illumina 1.9	1379435	197.9 Mbp	0	25-151	33	pass	pass	pass	fail	pass	pass	warn	warn	pass	pass	143.4856401	151	151
SAMN47787252	forward	pass	forward.gz	Conventional base calls	Sanger / Illumina 1.9	1478107	209.1 Mbp	0	26-151	34	pass	pass	pass	fail	pass	pass	warn	warn	pass	pass	141.5236197	151	151
SAMN47787252	reverse	pass	reverse.gz	Conventional base calls	Sanger / Illumina 1.9	1478107	209.1 Mbp	0	26-151	34	pass	pass	pass	fail	pass	pass	warn	warn	pass	pass	141.5239539	151	151
SAMN47787253	forward	pass	forward.gz	Conventional base calls	Sanger / Illumina 1.9	165933	37.6 Mbp	0	31-301	33	fail	pass	pass	fail	pass	pass	warn	pass	pass	pass	226.844386	234.5	264.5
SAMN47787253	reverse	pass	reverse.gz	Conventional base calls	Sanger / Illumina 1.9	165933	37.6 Mbp	0	31-301	33	fail	pass	pass	fail	pass	pass	warn	pass	pass	pass	226.7974755	234.5	264.5
SAMN47787254	forward	pass	forward.gz	Conventional base calls	Sanger / Illumina 1.9	1323691	189.8 Mbp	0	26-151	33	pass	pass	pass	fail	pass	pass	warn	warn	pass	pass	143.3985265	151	151
SAMN47787254	reverse	pass	reverse.gz	Conventional base calls	Sanger / Illumina 1.9	1323691	189.8 Mbp	0	26-151	33	pass	pass	pass	fail	pass	pass	warn	warn	pass	pass	143.3977673	151	151
SAMN47787255	forward	pass	forward.gz	Conventional base calls	Sanger / Illumina 1.9	1398728	201.8 Mbp	0	21-151	33	pass	pass	pass	fail	pass	pass	warn	warn	pass	pass	144.3156997	151	151
SAMN47787255	reverse	pass	reverse.gz	Conventional base calls	Sanger / Illumina 1.9	1398728	201.8 Mbp	0	21-151	33	pass	pass	pass	fail	pass	pass	warn	warn	pass	pass	144.315142	151	151
SAMN47787109	forward	pass	forward.gz	Conventional base calls	Sanger / Illumina 1.9	246835	50.1 Mbp	0	31-301	32	fail	warn	pass	fail	pass	pass	warn	pass	pass	pass	203.2513643	194.5	234.5
SAMN47787109	reverse	pass	reverse.gz	Conventional base calls	Sanger / Illumina 1.9	246835	50 Mbp	0	31-301	32	fail	pass	pass	fail	pass	pass	warn	pass	pass	pass	202.5876983	194.5	234.5
SAMN47787122	forward	pass	forward.gz	Conventional base calls	Sanger / Illumina 1.9	193419	37.6 Mbp	0	31-301	32	fail	pass	pass	fail	pass	pass	warn	pass	warn	pass	194.7055331	184.5	224.5
SAMN47787122	reverse	pass	reverse.gz	Conventional base calls	Sanger / Illumina 1.9	193419	37.5 Mbp	0	31-301	32	fail	pass	pass	fail	pass	pass	warn	pass	warn	pass	194.3694389	184.5	224.5
SAMN47787123	forward	pass	forward.gz	Conventional base calls	Sanger / Illumina 1.9	264470	48 Mbp	0	31-301	32	fail	pass	pass	fail	pass	pass	warn	pass	pass	pass	181.8254622	174.5	214.5
SAMN47787123	reverse	pass	reverse.gz	Conventional base calls	Sanger / Illumina 1.9	264470	48 Mbp	0	31-301	33	fail	warn	pass	fail	pass	pass	warn	pass	pass	pass	181.5396623	174.5	214.5
SAMN47787103	forward	pass	forward.gz	Conventional base calls	Sanger / Illumina 1.9	1899786	257.1 Mbp	0	23-151	34	pass	pass	pass	fail	pass	pass	warn	warn	pass	pass	135.3365005	151	151
SAMN47787103	reverse	pass	reverse.gz	Conventional base calls	Sanger / Illumina 1.9	1899786	257.1 Mbp	0	23-151	34	pass	pass	pass	fail	pass	pass	warn	warn	pass	pass	135.3360989	151	151
SAMN47787185	forward	pass	forward.gz	Conventional base calls	Sanger / Illumina 1.9	1769907	242.6 Mbp	0	26-151	34	pass	pass	pass	fail	pass	pass	warn	warn	pass	pass	137.1036512	151	151
SAMN47787185	reverse	pass	reverse.gz	Conventional base calls	Sanger / Illumina 1.9	1769907	242.6 Mbp	0	26-151	34	pass	pass	pass	fail	pass	pass	warn	warn	pass	pass	137.1035828	151	151
SAMN47787209	forward	pass	forward.gz	Conventional base calls	Sanger / Illumina 1.9	2094676	237.2 Mbp	0	23-151	39	pass	pass	pass	fail	warn	pass	warn	fail	pass	pass	113.2740658	122	142
SAMN47787209	reverse	pass	reverse.gz	Conventional base calls	Sanger / Illumina 1.9	2094676	237.2 Mbp	0	23-151	39	pass	pass	pass	fail	warn	pass	warn	fail	pass	pass	113.2740839	122	142
SAMN47787210	forward	pass	forward.gz	Conventional base calls	Sanger / Illumina 1.9	1827864	232.5 Mbp	0	20-151	38	pass	pass	pass	fail	warn	pass	warn	fail	pass	pass	127.2430701	151	151
SAMN47787210	reverse	pass	reverse.gz	Conventional base calls	Sanger / Illumina 1.9	1827864	232.5 Mbp	0	20-151	38	pass	pass	pass	fail	warn	pass	warn	fail	pass	pass	127.2428933	151	151
SAMN47787207	forward	pass	forward.gz	Conventional base calls	Sanger / Illumina 1.9	1704959	230.9 Mbp	0	26-151	36	pass	pass	pass	fail	pass	pass	warn	warn	pass	pass	135.4815987	151	151
SAMN47787207	reverse	pass	reverse.gz	Conventional base calls	Sanger / Illumina 1.9	1704959	230.9 Mbp	0	26-151	36	pass	pass	pass	fail	pass	pass	warn	warn	pass	pass	135.4817172	151	151
SAMN47787217	forward	pass	forward.gz	Conventional base calls	Sanger / Illumina 1.9	2498753	284.8 Mbp	0	23-151	37	pass	pass	pass	fail	pass	pass	warn	fail	pass	pass	114.0019762	122	137
SAMN47787217	reverse	pass	reverse.gz	Conventional base calls	Sanger / Illumina 1.9	2498753	284.8 Mbp	0	23-151	37	pass	pass	pass	fail	pass	pass	warn	fail	pass	pass	114.0017981	122	137
SAMN47787220	forward	pass	forward.gz	Conventional base calls	Sanger / Illumina 1.9	1928150	241.4 Mbp	0	21-151	37	pass	pass	pass	fail	pass	pass	warn	fail	pass	pass	125.2076151	147	151
SAMN47787220	reverse	pass	reverse.gz	Conventional base calls	Sanger / Illumina 1.9	1928150	241.4 Mbp	0	21-151	37	pass	pass	pass	fail	pass	pass	warn	fail	pass	pass	125.2075487	147	151
SAMN47787124	forward	pass	forward.gz	Conventional base calls	Sanger / Illumina 1.9	2067349	245.8 Mbp	0	26-151	38	pass	pass	pass	fail	warn	pass	warn	fail	pass	pass	118.9079846	132	147
SAMN47787124	reverse	pass	reverse.gz	Conventional base calls	Sanger / Illumina 1.9	2067349	245.8 Mbp	0	26-151	38	pass	pass	pass	fail	warn	pass	warn	fail	pass	pass	118.9078109	132	147
SAMN47787133	forward	pass	forward.gz	Conventional base calls	Sanger / Illumina 1.9	1311557	189.4 Mbp	0	27-151	33	pass	pass	pass	fail	pass	pass	warn	warn	pass	pass	144.4312836	151	151
SAMN47787133	reverse	pass	reverse.gz	Conventional base calls	Sanger / Illumina 1.9	1311557	189.4 Mbp	0	27-151	33	pass	pass	pass	fail	pass	pass	warn	warn	pass	pass	144.431125	151	151
SAMN47787121	forward	pass	forward.gz	Conventional base calls	Sanger / Illumina 1.9	2235153	277.2 Mbp	0	25-151	38	pass	pass	pass	fail	warn	pass	warn	fail	pass	pass	124.0524537	142	151
SAMN47787121	reverse	pass	reverse.gz	Conventional base calls	Sanger / Illumina 1.9	2235153	277.2 Mbp	0	25-151	38	pass	pass	pass	fail	warn	pass	warn	fail	pass	pass	124.0523584	142	151
SAMN47787167	forward	pass	forward.gz	Conventional base calls	Sanger / Illumina 1.9	1318858	190.5 Mbp	0	27-151	33	pass	pass	pass	fail	pass	pass	warn	warn	pass	pass	144.458546	151	151
SAMN47787167	reverse	pass	reverse.gz	Conventional base calls	Sanger / Illumina 1.9	1318858	190.5 Mbp	0	27-151	33	pass	pass	pass	fail	pass	pass	warn	warn	pass	pass	144.4585778	151	151
SAMN47787189	forward	pass	forward.gz	Conventional base calls	Sanger / Illumina 1.9	1824028	242.1 Mbp	0	24-151	34	pass	pass	pass	fail	pass	pass	warn	warn	pass	pass	132.7599719	151	151
SAMN47787189	reverse	pass	reverse.gz	Conventional base calls	Sanger / Illumina 1.9	1824028	242.1 Mbp	0	24-151	34	pass	pass	pass	fail	pass	pass	warn	warn	pass	pass	132.7596325	151	151
SAMN47787132	forward	pass	forward.gz	Conventional base calls	Sanger / Illumina 1.9	2422489	280.2 Mbp	0	24-151	37	pass	pass	pass	fail	pass	pass	warn	fail	pass	pass	115.6720604	127	142
SAMN47787132	reverse	pass	reverse.gz	Conventional base calls	Sanger / Illumina 1.9	2422489	280.2 Mbp	0	24-151	37	pass	pass	pass	fail	pass	pass	warn	fail	pass	pass	115.6716947	127	142
SAMN47787172	forward	pass	forward.gz	Conventional base calls	Sanger / Illumina 1.9	1658656	230.1 Mbp	0	23-151	34	pass	pass	pass	fail	pass	pass	warn	warn	pass	pass	138.7403892	151	151
SAMN47787172	reverse	pass	reverse.gz	Conventional base calls	Sanger / Illumina 1.9	1658656	230.1 Mbp	0	23-151	34	pass	pass	pass	fail	pass	pass	warn	warn	pass	pass	138.7402994	151	151
SAMN47787184	forward	pass	forward.gz	Conventional base calls	Sanger / Illumina 1.9	1966569	255.3 Mbp	0	26-151	36	pass	pass	pass	fail	pass	pass	warn	warn	pass	pass	129.8419125	151	151
SAMN47787184	reverse	pass	reverse.gz	Conventional base calls	Sanger / Illumina 1.9	1966569	255.3 Mbp	0	26-151	36	pass	pass	pass	fail	pass	pass	warn	warn	pass	pass	129.8417447	151	151
SAMN47787171	forward	pass	forward.gz	Conventional base calls	Sanger / Illumina 1.9	1978437	267.8 Mbp	0	26-151	34	pass	pass	pass	fail	pass	pass	warn	warn	pass	pass	135.3894842	151	151
SAMN47787171	reverse	pass	reverse.gz	Conventional base calls	Sanger / Illumina 1.9	1978437	267.8 Mbp	0	26-151	34	pass	pass	pass	fail	pass	pass	warn	warn	pass	pass	135.3894337	151	151
SAMN47787216	forward	pass	forward.gz	Conventional base calls	Sanger / Illumina 1.9	2075532	283.2 Mbp	0	24-151	34	pass	pass	pass	fail	pass	pass	warn	warn	pass	pass	136.4706075	151	151
SAMN47787216	reverse	pass	reverse.gz	Conventional base calls	Sanger / Illumina 1.9	2075532	283.2 Mbp	0	24-151	34	pass	pass	pass	fail	pass	pass	warn	warn	pass	pass	136.4702173	151	151
SAMN47787190	forward	pass	forward.gz	Conventional base calls	Sanger / Illumina 1.9	1507714	210.1 Mbp	0	26-151	34	pass	pass	pass	fail	pass	pass	warn	warn	pass	pass	139.4029564	151	151
SAMN47787190	reverse	pass	reverse.gz	Conventional base calls	Sanger / Illumina 1.9	1507714	210.1 Mbp	0	26-151	34	pass	pass	pass	fail	pass	pass	warn	warn	pass	pass	139.4032801	151	151
SAMN47787256	forward	pass	forward.gz	Conventional base calls	Sanger / Illumina 1.9	1878785	255.7 Mbp	0	25-151	34	pass	pass	pass	fail	pass	pass	warn	warn	pass	pass	136.1134654	151	151
SAMN47787256	reverse	pass	reverse.gz	Conventional base calls	Sanger / Illumina 1.9	1878785	255.7 Mbp	0	25-151	34	pass	pass	pass	fail	pass	pass	warn	warn	pass	pass	136.1133711	151	151
SAMN47787159	forward	pass	forward.gz	Conventional base calls	Sanger / Illumina 1.9	1493346	206.8 Mbp	0	25-151	35	pass	pass	pass	fail	pass	pass	warn	warn	pass	pass	138.4973958	151	151
SAMN47787159	reverse	pass	reverse.gz	Conventional base calls	Sanger / Illumina 1.9	1493346	206.8 Mbp	0	25-151	34	pass	pass	pass	fail	pass	pass	warn	warn	pass	pass	138.4972237	151	151
SAMN47787218	forward	pass	forward.gz	Conventional base calls	Sanger / Illumina 1.9	1548754	214.8 Mbp	0	20-151	34	pass	pass	pass	fail	pass	pass	warn	warn	pass	pass	138.7118367	151	151
SAMN47787218	reverse	pass	reverse.gz	Conventional base calls	Sanger / Illumina 1.9	1548754	214.8 Mbp	0	20-151	34	pass	pass	pass	fail	pass	pass	warn	warn	pass	pass	138.7115436	151	151
SAMN47787135	forward	pass	forward.gz	Conventional base calls	Sanger / Illumina 1.9	270491	50.9 Mbp	0	31-301	33	fail	pass	pass	fail	pass	pass	warn	pass	pass	pass	188.2404609	184.5	214.5
SAMN47787135	reverse	pass	reverse.gz	Conventional base calls	Sanger / Illumina 1.9	270491	50.8 Mbp	0	31-301	33	fail	pass	pass	fail	pass	pass	warn	pass	pass	pass	187.8855895	184.5	214.5
SAMN47787224	forward	pass	forward.gz	Conventional base calls	Sanger / Illumina 1.9	188649	41.1 Mbp	0	31-301	32	fail	pass	pass	fail	pass	pass	warn	pass	warn	pass	218.2365849	224.5	254.5
SAMN47787224	reverse	pass	reverse.gz	Conventional base calls	Sanger / Illumina 1.9	188649	41.1 Mbp	0	31-301	32	fail	pass	pass	fail	pass	pass	warn	pass	warn	pass	217.8712609	224.5	254.5
SAMN47787117	forward	pass	forward.gz	Conventional base calls	Sanger / Illumina 1.9	187154	40.5 Mbp	0	31-301	32	fail	pass	pass	fail	pass	pass	warn	pass	pass	pass	216.3447776	224.5	254.5
SAMN47787117	reverse	pass	reverse.gz	Conventional base calls	Sanger / Illumina 1.9	187154	40.4 Mbp	0	31-301	33	fail	pass	pass	fail	pass	pass	warn	pass	pass	pass	216.03394	224.5	254.5
SAMN47787139	forward	pass	forward.gz	Conventional base calls	Sanger / Illumina 1.9	271920	57.1 Mbp	0	31-301	33	fail	pass	pass	fail	pass	pass	warn	pass	pass	pass	210.2936507	214.5	244.5
SAMN47787139	reverse	pass	reverse.gz	Conventional base calls	Sanger / Illumina 1.9	271920	57.1 Mbp	0	31-301	33	fail	pass	pass	fail	pass	pass	warn	pass	pass	pass	210.0860198	214.5	244.5
SAMN47787151	forward	pass	forward.gz	Conventional base calls	Sanger / Illumina 1.9	172770	37.5 Mbp	0	31-301	32	fail	pass	pass	fail	pass	pass	warn	pass	pass	pass	217.2889448	224.5	254.5
SAMN47787151	reverse	pass	reverse.gz	Conventional base calls	Sanger / Illumina 1.9	172770	37.4 Mbp	0	31-301	33	fail	warn	pass	fail	pass	pass	warn	pass	pass	pass	216.9400967	224.5	244.5
SAMN47787143	forward	pass	forward.gz	Conventional base calls	Sanger / Illumina 1.9	179498	39.3 Mbp	0	31-301	32	fail	pass	pass	fail	pass	pass	warn	pass	pass	pass	218.9312165	224.5	254.5
SAMN47787143	reverse	pass	reverse.gz	Conventional base calls	Sanger / Illumina 1.9	179498	39.2 Mbp	0	31-301	33	fail	pass	pass	fail	pass	pass	warn	pass	pass	pass	218.4973008	224.5	254.5
SAMN47787140	forward	pass	forward.gz	Conventional base calls	Sanger / Illumina 1.9	1751152	239.3 Mbp	0	26-151	34	pass	pass	pass	fail	pass	pass	warn	warn	pass	pass	136.6899355	151	151
SAMN47787140	reverse	pass	reverse.gz	Conventional base calls	Sanger / Illumina 1.9	1751152	239.3 Mbp	0	26-151	34	pass	pass	pass	fail	pass	pass	warn	warn	pass	pass	136.6897928	151	151
SAMN47787144	forward	pass	forward.gz	Conventional base calls	Sanger / Illumina 1.9	218937	46.4 Mbp	0	31-301	32	fail	pass	pass	fail	pass	pass	warn	pass	warn	pass	211.9995547	214.5	244.5
SAMN47787144	reverse	pass	reverse.gz	Conventional base calls	Sanger / Illumina 1.9	218937	46.3 Mbp	0	31-301	32	fail	pass	pass	fail	pass	pass	warn	pass	warn	pass	211.6882802	214.5	244.5
SAMN47787211	forward	pass	forward.gz	Conventional base calls	Sanger / Illumina 1.9	312148	56.4 Mbp	0	31-301	33	fail	pass	pass	fail	warn	pass	warn	pass	pass	pass	180.9138389	174.5	204.5
SAMN47787211	reverse	pass	reverse.gz	Conventional base calls	Sanger / Illumina 1.9	312148	56.3 Mbp	0	31-301	33	fail	pass	pass	fail	warn	pass	warn	pass	pass	pass	180.5881601	174.5	204.5
SAMN47787101	forward	pass	forward.gz	Conventional base calls	Sanger / Illumina 1.9	146756	32.1 Mbp	0	31-301	32	fail	pass	pass	fail	pass	pass	warn	pass	pass	pass	218.9961944	224.5	254.5
SAMN47787101	reverse	pass	reverse.gz	Conventional base calls	Sanger / Illumina 1.9	146756	32.1 Mbp	0	31-301	32	fail	warn	pass	fail	pass	pass	warn	pass	pass	pass	218.8336286	224.5	254.5
SAMN47787160	forward	pass	forward.gz	Conventional base calls	Sanger / Illumina 1.9	135633	30.5 Mbp	0	31-301	33	fail	pass	pass	fail	pass	pass	warn	pass	pass	pass	224.8104296	234.5	254.5
SAMN47787160	reverse	pass	reverse.gz	Conventional base calls	Sanger / Illumina 1.9	135633	30.4 Mbp	0	31-301	33	fail	pass	pass	fail	pass	pass	warn	pass	pass	pass	224.5379406	234.5	254.5
SAMN47787199	forward	pass	forward.gz	Conventional base calls	Sanger / Illumina 1.9	120724	28.9 Mbp	0	31-301	32	fail	pass	pass	fail	pass	pass	warn	pass	warn	pass	239.3949256	264.5	284.5
SAMN47787199	reverse	pass	reverse.gz	Conventional base calls	Sanger / Illumina 1.9	120724	28.8 Mbp	0	31-301	32	fail	pass	pass	fail	pass	pass	warn	pass	pass	pass	239.1841432	254.5	284.5
SAMN47787161	forward	pass	forward.gz	Conventional base calls	Sanger / Illumina 1.9	174474	39.4 Mbp	0	31-301	32	fail	pass	pass	fail	pass	pass	warn	pass	pass	pass	226.0995908	234.5	264.5
SAMN47787161	reverse	pass	reverse.gz	Conventional base calls	Sanger / Illumina 1.9	174474	39.4 Mbp	0	31-301	32	fail	pass	pass	fail	pass	pass	warn	pass	warn	pass	225.9084821	234.5	264.5
SAMN47787152	forward	pass	forward.gz	Conventional base calls	Sanger / Illumina 1.9	156375	33.4 Mbp	0	31-301	32	fail	pass	pass	fail	pass	pass	warn	pass	warn	pass	213.8746379	224.5	254.5
SAMN47787152	reverse	pass	reverse.gz	Conventional base calls	Sanger / Illumina 1.9	156375	33.4 Mbp	0	31-301	32	fail	pass	pass	fail	pass	pass	warn	pass	warn	pass	213.618283	224.5	244.5
SAMN47787102	forward	pass	forward.gz	Conventional base calls	Sanger / Illumina 1.9	167288	37.3 Mbp	0	31-301	33	fail	pass	pass	fail	pass	pass	warn	pass	pass	pass	223.337974	234.5	264.5
SAMN47787102	reverse	pass	reverse.gz	Conventional base calls	Sanger / Illumina 1.9	167288	37.3 Mbp	0	31-301	33	fail	pass	pass	fail	pass	pass	warn	pass	pass	pass	223.0895103	234.5	264.5
SAMN47787162	forward	pass	forward.gz	Conventional base calls	Sanger / Illumina 1.9	208888	45 Mbp	0	31-301	33	fail	pass	pass	fail	pass	pass	warn	pass	pass	pass	215.7624325	224.5	254.5
SAMN47787162	reverse	pass	reverse.gz	Conventional base calls	Sanger / Illumina 1.9	208888	45 Mbp	0	31-301	33	fail	pass	pass	fail	pass	pass	warn	pass	pass	pass	215.5205996	224.5	254.5
SAMN47787125	forward	pass	forward.gz	Conventional base calls	Sanger / Illumina 1.9	210139	45.2 Mbp	0	31-301	33	fail	pass	pass	fail	pass	pass	warn	pass	pass	pass	215.0675624	224.5	244.5
SAMN47787125	reverse	pass	reverse.gz	Conventional base calls	Sanger / Illumina 1.9	210139	45.1 Mbp	0	31-301	33	fail	pass	pass	fail	pass	pass	warn	pass	pass	pass	214.8173709	224.5	244.5
SAMN47787100	forward	pass	forward.gz	Conventional base calls	Sanger / Illumina 1.9	1459166	207.5 Mbp	0	24-151	34	pass	pass	pass	fail	pass	pass	warn	warn	pass	pass	142.2427722	151	151
SAMN47787100	reverse	pass	reverse.gz	Conventional base calls	Sanger / Illumina 1.9	1459166	207.5 Mbp	0	24-151	34	pass	pass	pass	fail	pass	pass	warn	warn	pass	pass	142.2424138	151	151
SAMN47787104	forward	pass	forward.gz	Conventional base calls	Sanger / Illumina 1.9	1621281	229.7 Mbp	0	26-151	34	pass	pass	pass	fail	pass	pass	warn	warn	pass	pass	141.6822001	151	151
SAMN47787104	reverse	pass	reverse.gz	Conventional base calls	Sanger / Illumina 1.9	1621281	229.7 Mbp	0	26-151	34	pass	pass	pass	fail	pass	pass	warn	warn	pass	pass	141.682152	151	151
SAMN47787145	forward	pass	forward.gz	Conventional base calls	Sanger / Illumina 1.9	1935653	262.8 Mbp	0	26-151	34	pass	pass	pass	fail	pass	pass	warn	warn	pass	pass	135.8093971	151	151
SAMN47787145	reverse	pass	reverse.gz	Conventional base calls	Sanger / Illumina 1.9	1935653	262.8 Mbp	0	26-151	34	pass	pass	pass	fail	pass	pass	warn	warn	pass	pass	135.8089854	151	151
SAMN47787196	forward	pass	forward.gz	Conventional base calls	Sanger / Illumina 1.9	133330	30.8 Mbp	0	31-301	33	fail	pass	pass	fail	pass	pass	warn	pass	pass	pass	231.1104965	244.5	274.5
SAMN47787196	reverse	pass	reverse.gz	Conventional base calls	Sanger / Illumina 1.9	133330	30.7 Mbp	0	31-301	33	fail	pass	pass	fail	pass	pass	warn	pass	pass	pass	230.8652966	244.5	264.5
SAMN47787107	forward	pass	forward.gz	Conventional base calls	Sanger / Illumina 1.9	1587350	223.5 Mbp	0	26-151	34	pass	pass	pass	fail	pass	pass	warn	warn	pass	pass	140.8505686	151	151
SAMN47787107	reverse	pass	reverse.gz	Conventional base calls	Sanger / Illumina 1.9	1587350	223.5 Mbp	0	26-151	34	pass	pass	pass	fail	pass	pass	warn	warn	pass	pass	140.8507374	151	151
SAMN47787223	forward	pass	forward.gz	Conventional base calls	Sanger / Illumina 1.9	1557630	218 Mbp	0	22-151	34	pass	pass	pass	fail	pass	pass	warn	warn	pass	pass	139.9941109	151	151
SAMN47787223	reverse	pass	reverse.gz	Conventional base calls	Sanger / Illumina 1.9	1557630	218 Mbp	0	22-151	34	pass	pass	pass	fail	pass	pass	warn	warn	pass	pass	139.9938047	151	151
SAMN47787115	forward	pass	forward.gz	Conventional base calls	Sanger / Illumina 1.9	1315066	186.3 Mbp	0	26-151	34	pass	pass	pass	fail	pass	pass	warn	warn	pass	pass	141.6979726	151	151
SAMN47787115	reverse	pass	reverse.gz	Conventional base calls	Sanger / Illumina 1.9	1315066	186.3 Mbp	0	26-151	34	pass	pass	pass	fail	pass	pass	warn	warn	pass	pass	141.697746	151	151
SAMN47787156	forward	pass	forward.gz	Conventional base calls	Sanger / Illumina 1.9	2184157	287.2 Mbp	0	23-151	34	pass	pass	pass	fail	pass	pass	warn	warn	pass	pass	131.4927901	151	151
SAMN47787156	reverse	pass	reverse.gz	Conventional base calls	Sanger / Illumina 1.9	2184157	287.2 Mbp	0	23-151	34	pass	pass	pass	fail	pass	pass	warn	warn	pass	pass	131.4927388	151	151
SAMN47787155	forward	pass	forward.gz	Conventional base calls	Sanger / Illumina 1.9	1824922	243.4 Mbp	0	25-151	34	pass	pass	pass	fail	pass	pass	warn	warn	pass	pass	133.3852702	151	151
SAMN47787155	reverse	pass	reverse.gz	Conventional base calls	Sanger / Illumina 1.9	1824922	243.4 Mbp	0	25-151	34	pass	pass	pass	fail	pass	pass	warn	warn	pass	pass	133.3854877	151	151
SAMN47787111	forward	pass	forward.gz	Conventional base calls	Sanger / Illumina 1.9	1774725	243.4 Mbp	0	22-151	34	pass	pass	pass	fail	pass	pass	warn	warn	pass	pass	137.1982493	151	151
SAMN47787111	reverse	pass	reverse.gz	Conventional base calls	Sanger / Illumina 1.9	1774725	243.4 Mbp	0	22-151	34	pass	pass	pass	fail	pass	pass	warn	warn	pass	pass	137.1979648	151	151
SAMN47787221	forward	pass	forward.gz	Conventional base calls	Sanger / Illumina 1.9	1902627	262.8 Mbp	0	25-151	34	pass	pass	pass	fail	pass	pass	warn	warn	pass	pass	138.1386367	151	151
SAMN47787221	reverse	pass	reverse.gz	Conventional base calls	Sanger / Illumina 1.9	1902627	262.8 Mbp	0	25-151	34	pass	pass	pass	fail	pass	pass	warn	warn	pass	pass	138.1388254	151	151
SAMN47787153	forward	pass	forward.gz	Conventional base calls	Sanger / Illumina 1.9	132840	30.7 Mbp	0	31-301	33	fail	warn	pass	fail	pass	pass	warn	pass	pass	pass	231.0713528	244.5	274.5
SAMN47787153	reverse	pass	reverse.gz	Conventional base calls	Sanger / Illumina 1.9	132840	30.6 Mbp	0	31-301	33	fail	pass	pass	fail	pass	pass	warn	pass	pass	pass	230.4843872	244.5	274.5
SAMN47787118	forward	pass	forward.gz	Conventional base calls	Sanger / Illumina 1.9	1962760	270.2 Mbp	0	26-151	34	pass	pass	pass	fail	pass	pass	warn	warn	pass	pass	137.6619271	151	151
SAMN47787118	reverse	pass	reverse.gz	Conventional base calls	Sanger / Illumina 1.9	1962760	270.2 Mbp	0	26-151	34	pass	pass	pass	fail	pass	pass	warn	warn	pass	pass	137.6616132	151	151
SAMN47787174	forward	pass	forward.gz	Conventional base calls	Sanger / Illumina 1.9	1993616	276.2 Mbp	0	25-151	34	pass	pass	pass	fail	pass	pass	warn	warn	pass	pass	138.5835828	151	151
SAMN47787174	reverse	pass	reverse.gz	Conventional base calls	Sanger / Illumina 1.9	1993616	276.2 Mbp	0	25-151	34	pass	pass	pass	fail	pass	pass	warn	warn	pass	pass	138.5834925	151	151
SAMN47787163	forward	pass	forward.gz	Conventional base calls	Sanger / Illumina 1.9	2189459	297.1 Mbp	0	26-151	34	pass	pass	pass	fail	pass	pass	warn	warn	pass	pass	135.69463	151	151
SAMN47787163	reverse	pass	reverse.gz	Conventional base calls	Sanger / Illumina 1.9	2189459	297.1 Mbp	0	26-151	34	pass	pass	pass	fail	pass	pass	warn	warn	pass	pass	135.6942816	151	151
SAMN47787113	forward	pass	forward.gz	Conventional base calls	Sanger / Illumina 1.9	1711216	240.3 Mbp	0	26-151	34	pass	pass	pass	fail	pass	pass	warn	warn	pass	pass	140.4726516	151	151
SAMN47787113	reverse	pass	reverse.gz	Conventional base calls	Sanger / Illumina 1.9	1711216	240.3 Mbp	0	26-151	34	pass	pass	pass	fail	pass	pass	warn	warn	pass	pass	140.4721374	151	151
SAMN47787164	forward	pass	forward.gz	Conventional base calls	Sanger / Illumina 1.9	1772407	247.7 Mbp	0	25-151	34	pass	pass	pass	fail	pass	pass	warn	warn	pass	pass	139.760814	151	151
SAMN47787164	reverse	pass	reverse.gz	Conventional base calls	Sanger / Illumina 1.9	1772407	247.7 Mbp	0	25-151	34	pass	pass	pass	fail	pass	pass	warn	warn	pass	pass	139.7609945	151	151
SAMN47787116	forward	pass	forward.gz	Conventional base calls	Sanger / Illumina 1.9	1915137	262.3 Mbp	0	20-151	34	pass	pass	pass	fail	pass	pass	warn	warn	pass	pass	136.9813919	151	151
SAMN47787116	reverse	pass	reverse.gz	Conventional base calls	Sanger / Illumina 1.9	1915137	262.3 Mbp	0	20-151	34	pass	pass	pass	fail	pass	pass	warn	warn	pass	pass	136.9814891	151	151
SAMN47787191	forward	pass	forward.gz	Conventional base calls	Sanger / Illumina 1.9	2002133	275.1 Mbp	0	24-151	34	pass	pass	pass	fail	pass	pass	warn	warn	pass	pass	137.4058067	151	151
SAMN47787191	reverse	pass	reverse.gz	Conventional base calls	Sanger / Illumina 1.9	2002133	275.1 Mbp	0	24-151	34	pass	pass	pass	fail	pass	pass	warn	warn	pass	pass	137.4058252	151	151
SAMN47787154	forward	pass	forward.gz	Conventional base calls	Sanger / Illumina 1.9	1959340	267.6 Mbp	0	24-151	34	pass	pass	pass	fail	pass	pass	warn	warn	pass	pass	136.6061755	151	151
SAMN47787154	reverse	pass	reverse.gz	Conventional base calls	Sanger / Illumina 1.9	1959340	267.6 Mbp	0	24-151	34	pass	pass	pass	fail	pass	pass	warn	warn	pass	pass	136.606346	151	151
SAMN47787137	forward	pass	forward.gz	Conventional base calls	Sanger / Illumina 1.9	1891356	261 Mbp	0	16-151	34	pass	pass	pass	fail	pass	pass	warn	warn	pass	pass	138.0055347	151	151
SAMN47787137	reverse	pass	reverse.gz	Conventional base calls	Sanger / Illumina 1.9	1891356	261 Mbp	0	16-151	34	pass	pass	pass	fail	pass	pass	warn	warn	pass	pass	138.0052893	151	151
SAMN47787112	forward	pass	forward.gz	Conventional base calls	Sanger / Illumina 1.9	1857420	254.1 Mbp	0	23-151	34	pass	pass	pass	fail	pass	pass	warn	warn	pass	pass	136.8265863	151	151
SAMN47787112	reverse	pass	reverse.gz	Conventional base calls	Sanger / Illumina 1.9	1857420	254.1 Mbp	0	23-151	34	pass	pass	pass	fail	pass	pass	warn	warn	pass	pass	136.8263618	151	151
SAMN47787198	forward	pass	forward.gz	Conventional base calls	Sanger / Illumina 1.9	1998928	275.5 Mbp	0	26-151	34	pass	pass	pass	fail	pass	pass	warn	warn	pass	pass	137.8286246	151	151
SAMN47787198	reverse	pass	reverse.gz	Conventional base calls	Sanger / Illumina 1.9	1998928	275.5 Mbp	0	26-151	34	pass	pass	pass	fail	pass	pass	warn	warn	pass	pass	137.8285366	151	151
SAMN47787212	forward	pass	forward.gz	Conventional base calls	Sanger / Illumina 1.9	69576	16.4 Mbp	0	31-301	33	fail	pass	pass	fail	pass	pass	warn	pass	pass	pass	235.686113	254.5	274.5
SAMN47787212	reverse	pass	reverse.gz	Conventional base calls	Sanger / Illumina 1.9	69576	16.3 Mbp	0	31-301	33	fail	pass	pass	fail	pass	pass	warn	pass	pass	pass	235.56462	244.5	274.5
SAMN47787175	forward	pass	forward.gz	Conventional base calls	Sanger / Illumina 1.9	1976193	262.6 Mbp	0	26-151	34	pass	pass	pass	fail	pass	pass	warn	warn	pass	pass	132.9114525	151	151
SAMN47787175	reverse	pass	reverse.gz	Conventional base calls	Sanger / Illumina 1.9	1976193	262.6 Mbp	0	26-151	34	pass	pass	pass	fail	pass	pass	warn	warn	pass	pass	132.911203	151	151
SAMN47787119	forward	pass	forward.gz	Conventional base calls	Sanger / Illumina 1.9	1846363	253.3 Mbp	0	26-151	34	pass	pass	pass	fail	pass	pass	warn	warn	pass	pass	137.2177134	151	151
SAMN47787119	reverse	pass	reverse.gz	Conventional base calls	Sanger / Illumina 1.9	1846363	253.3 Mbp	0	26-151	34	pass	pass	pass	fail	pass	pass	warn	warn	pass	pass	137.217395	151	151
SAMN47787146	forward	pass	forward.gz	Conventional base calls	Sanger / Illumina 1.9	71710	16.9 Mbp	0	33-301	32	fail	pass	pass	fail	pass	pass	warn	pass	warn	pass	235.9145029	254.5	284.5
SAMN47787146	reverse	pass	reverse.gz	Conventional base calls	Sanger / Illumina 1.9	71710	16.9 Mbp	0	33-301	32	fail	pass	pass	fail	pass	pass	warn	pass	warn	pass	235.7027332	254.5	274.5
SAMN47787147	forward	pass	forward.gz	Conventional base calls	Sanger / Illumina 1.9	1679286	227.2 Mbp	0	26-151	34	pass	pass	pass	fail	pass	pass	warn	warn	pass	pass	135.3423884	151	151
SAMN47787147	reverse	pass	reverse.gz	Conventional base calls	Sanger / Illumina 1.9	1679286	227.2 Mbp	0	26-151	34	pass	pass	pass	fail	pass	pass	warn	warn	pass	pass	135.3423127	151	151
SAMN47787219	forward	pass	forward.gz	Conventional base calls	Sanger / Illumina 1.9	62009	14.4 Mbp	0	31-301	32	fail	pass	pass	fail	pass	pass	warn	pass	pass	pass	232.6797239	244.5	274.5
SAMN47787219	reverse	pass	reverse.gz	Conventional base calls	Sanger / Illumina 1.9	62009	14.4 Mbp	0	31-301	32	fail	pass	pass	fail	pass	pass	warn	pass	warn	pass	232.4986615	244.5	274.5
SAMN47787136	forward	pass	forward.gz	Conventional base calls	Sanger / Illumina 1.9	1970234	263.5 Mbp	0	26-151	34	pass	pass	pass	fail	pass	pass	warn	warn	pass	pass	133.7803642	151	151
SAMN47787136	reverse	pass	reverse.gz	Conventional base calls	Sanger / Illumina 1.9	1970234	263.5 Mbp	0	26-151	34	pass	pass	pass	fail	pass	pass	warn	warn	pass	pass	133.7803941	151	151
SAMN47787183	forward	pass	forward.gz	Conventional base calls	Sanger / Illumina 1.9	65658	14.8 Mbp	0	31-301	33	fail	warn	pass	fail	pass	pass	warn	pass	pass	pass	226.8482592	234.5	264.5
SAMN47787183	reverse	pass	reverse.gz	Conventional base calls	Sanger / Illumina 1.9	65658	14.8 Mbp	0	31-301	33	fail	pass	pass	fail	pass	pass	warn	pass	pass	pass	226.2375415	234.5	264.5
SAMN47787200	forward	pass	forward.gz	Conventional base calls	Sanger / Illumina 1.9	88859	19.6 Mbp	0	31-301	32	fail	pass	pass	fail	pass	pass	warn	pass	pass	pass	221.3771593	224.5	254.5
SAMN47787200	reverse	pass	reverse.gz	Conventional base calls	Sanger / Illumina 1.9	88859	19.6 Mbp	0	31-301	33	fail	pass	pass	fail	pass	pass	warn	pass	pass	pass	221.114783	224.5	254.5
SAMN47787208	forward	pass	forward.gz	Conventional base calls	Sanger / Illumina 1.9	716403	95.4 Mbp	0	26-151	34	pass	pass	pass	fail	pass	pass	warn	pass	pass	pass	133.2835694	151	151
SAMN47787208	reverse	pass	reverse.gz	Conventional base calls	Sanger / Illumina 1.9	716403	95.4 Mbp	0	27-151	34	pass	pass	pass	fail	pass	pass	warn	pass	pass	pass	133.2826342	151	151
SAMN47787157	forward	pass	forward.gz	Conventional base calls	Sanger / Illumina 1.9	1914834	260.4 Mbp	0	18-151	34	pass	pass	pass	fail	pass	pass	warn	warn	pass	pass	136.0357054	151	151
SAMN47787157	reverse	pass	reverse.gz	Conventional base calls	Sanger / Illumina 1.9	1914834	260.4 Mbp	0	20-151	34	pass	pass	pass	fail	pass	pass	warn	warn	pass	pass	136.0359378	151	151
SAMN47787173	forward	pass	forward.gz	Conventional base calls	Sanger / Illumina 1.9	1732712	238.6 Mbp	0	25-151	34	pass	pass	pass	fail	pass	pass	warn	warn	pass	pass	137.7259169	151	151
SAMN47787173	reverse	pass	reverse.gz	Conventional base calls	Sanger / Illumina 1.9	1732712	238.6 Mbp	0	25-151	34	pass	pass	pass	fail	pass	pass	warn	warn	pass	pass	137.7259175	151	151
SAMN47787168	forward	pass	forward.gz	Conventional base calls	Sanger / Illumina 1.9	1958601	262.2 Mbp	0	20-151	34	pass	pass	pass	fail	pass	pass	warn	warn	pass	pass	133.8690693	151	151
SAMN47787168	reverse	pass	reverse.gz	Conventional base calls	Sanger / Illumina 1.9	1958601	262.2 Mbp	0	20-151	34	pass	pass	pass	fail	pass	pass	warn	warn	pass	pass	133.8688651	151	151
SAMN47787195	forward	pass	forward.gz	Conventional base calls	Sanger / Illumina 1.9	2065790	274.7 Mbp	0	24-151	34	pass	pass	pass	fail	pass	pass	warn	warn	pass	pass	132.9821933	151	151
SAMN47787195	reverse	pass	reverse.gz	Conventional base calls	Sanger / Illumina 1.9	2065790	274.7 Mbp	0	24-151	34	pass	pass	pass	fail	pass	pass	warn	warn	pass	pass	132.9821202	151	151
SAMN47787131	forward	pass	forward.gz	Conventional base calls	Sanger / Illumina 1.9	1873881	251.7 Mbp	0	23-151	34	pass	pass	pass	fail	pass	pass	warn	warn	pass	pass	134.3201158	151	151
SAMN47787131	reverse	pass	reverse.gz	Conventional base calls	Sanger / Illumina 1.9	1873881	251.7 Mbp	0	23-151	34	pass	pass	pass	fail	pass	pass	warn	warn	pass	pass	134.3201676	151	151
SAMN47787126	forward	pass	forward.gz	Conventional base calls	Sanger / Illumina 1.9	2075408	280.6 Mbp	0	25-151	34	pass	pass	pass	fail	pass	pass	warn	warn	pass	pass	135.2295814	151	151
SAMN47787126	reverse	pass	reverse.gz	Conventional base calls	Sanger / Illumina 1.9	2075408	280.6 Mbp	0	25-151	34	pass	pass	pass	fail	pass	pass	warn	warn	pass	pass	135.2293645	151	151
SAMN47787105	forward	pass	forward.gz	Conventional base calls	Sanger / Illumina 1.9	1904300	258.7 Mbp	0	20-151	34	pass	pass	pass	fail	pass	pass	warn	warn	pass	pass	135.8642966	151	151
SAMN47787105	reverse	pass	reverse.gz	Conventional base calls	Sanger / Illumina 1.9	1904300	258.7 Mbp	0	20-151	34	pass	pass	pass	fail	pass	pass	warn	warn	pass	pass	135.8639637	151	151
SAMN47787205	forward	pass	forward.gz	Conventional base calls	Sanger / Illumina 1.9	2007146	273.1 Mbp	0	23-151	34	pass	pass	pass	fail	pass	pass	warn	warn	pass	pass	136.0670674	151	151
SAMN47787205	reverse	pass	reverse.gz	Conventional base calls	Sanger / Illumina 1.9	2007146	273.1 Mbp	0	23-151	34	pass	pass	pass	fail	pass	pass	warn	warn	pass	pass	136.0671301	151	151
SAMN47787158	forward	pass	forward.gz	Conventional base calls	Sanger / Illumina 1.9	2101398	287.3 Mbp	0	25-151	34	pass	pass	pass	fail	pass	pass	warn	warn	pass	pass	136.7348056	151	151
SAMN47787158	reverse	pass	reverse.gz	Conventional base calls	Sanger / Illumina 1.9	2101398	287.3 Mbp	0	25-151	34	pass	pass	pass	fail	pass	pass	warn	warn	pass	pass	136.7349807	151	151
SAMN47787170	forward	pass	forward.gz	Conventional base calls	Sanger / Illumina 1.9	1906087	261.6 Mbp	0	18-151	34	pass	pass	pass	fail	pass	pass	warn	warn	pass	pass	137.2771327	151	151
SAMN47787170	reverse	pass	reverse.gz	Conventional base calls	Sanger / Illumina 1.9	1906087	261.6 Mbp	0	18-151	34	pass	pass	pass	fail	pass	pass	warn	warn	pass	pass	137.2767429	151	151
SAMN47787201	forward	pass	forward.gz	Conventional base calls	Sanger / Illumina 1.9	1578276	220.6 Mbp	0	25-151	35	pass	pass	pass	fail	pass	pass	warn	warn	pass	pass	139.7841753	151	151
SAMN47787201	reverse	pass	reverse.gz	Conventional base calls	Sanger / Illumina 1.9	1578276	220.6 Mbp	0	25-151	35	pass	pass	pass	fail	pass	pass	warn	warn	pass	pass	139.7839776	151	151
SAMN47787215	forward	pass	forward.gz	Conventional base calls	Sanger / Illumina 1.9	1744740	239.6 Mbp	0	26-151	34	pass	pass	pass	fail	pass	pass	warn	warn	pass	pass	137.3769037	151	151
SAMN47787215	reverse	pass	reverse.gz	Conventional base calls	Sanger / Illumina 1.9	1744740	239.6 Mbp	0	26-151	34	pass	pass	pass	fail	pass	pass	warn	warn	pass	pass	137.3766074	151	151
SAMN47787141	forward	pass	forward.gz	Conventional base calls	Sanger / Illumina 1.9	1653067	222.8 Mbp	0	23-151	34	pass	pass	pass	fail	pass	pass	warn	warn	pass	pass	134.8230035	151	151
SAMN47787141	reverse	pass	reverse.gz	Conventional base calls	Sanger / Illumina 1.9	1653067	218.8 Mbp	0	24-151	34	pass	pass	pass	fail	pass	pass	warn	warn	pass	pass	132.3697539	151	151
SAMN47787192	forward	pass	forward.gz	Conventional base calls	Sanger / Illumina 1.9	1810430	243 Mbp	0	23-151	34	pass	pass	pass	fail	pass	pass	warn	warn	pass	pass	134.2528681	151	151
SAMN47787192	reverse	pass	reverse.gz	Conventional base calls	Sanger / Illumina 1.9	1810430	243 Mbp	0	23-151	34	pass	pass	pass	fail	pass	pass	warn	warn	pass	pass	134.252899	151	151
SAMN47787149	forward	pass	forward.gz	Conventional base calls	Sanger / Illumina 1.9	1667490	220.3 Mbp	0	26-151	34	pass	pass	pass	fail	pass	pass	warn	warn	pass	pass	132.1405951	151	151
SAMN47787149	reverse	pass	reverse.gz	Conventional base calls	Sanger / Illumina 1.9	1667490	220.3 Mbp	0	26-151	34	pass	pass	pass	fail	pass	pass	warn	warn	pass	pass	132.1407199	151	151
SAMN47787148	forward	pass	forward.gz	Conventional base calls	Sanger / Illumina 1.9	1794893	241 Mbp	0	26-151	34	pass	pass	pass	fail	pass	pass	warn	warn	pass	pass	134.2778773	151	151
SAMN47787148	reverse	pass	reverse.gz	Conventional base calls	Sanger / Illumina 1.9	1794893	241 Mbp	0	26-151	34	pass	pass	pass	fail	pass	pass	warn	warn	pass	pass	134.2780194	151	151
SAMN47787213	forward	pass	forward.gz	Conventional base calls	Sanger / Illumina 1.9	1862226	248.8 Mbp	0	24-151	34	pass	pass	pass	fail	pass	pass	warn	warn	pass	pass	133.6480041	151	151
SAMN47787213	reverse	pass	reverse.gz	Conventional base calls	Sanger / Illumina 1.9	1862226	248.8 Mbp	0	24-151	34	pass	pass	pass	fail	pass	pass	warn	warn	pass	pass	133.6479842	151	151
SAMN47787202	forward	pass	forward.gz	Conventional base calls	Sanger / Illumina 1.9	1757564	238.6 Mbp	0	26-151	34	pass	pass	pass	fail	pass	pass	warn	warn	pass	pass	135.7945884	151	151
SAMN47787202	reverse	pass	reverse.gz	Conventional base calls	Sanger / Illumina 1.9	1757564	238.6 Mbp	0	26-151	34	pass	pass	pass	fail	pass	pass	warn	warn	pass	pass	135.7947887	151	151
SAMN47787193	forward	pass	forward.gz	Conventional base calls	Sanger / Illumina 1.9	1767064	242.2 Mbp	0	23-151	34	pass	pass	pass	fail	pass	pass	warn	warn	pass	pass	137.1124402	151	151
SAMN47787193	reverse	pass	reverse.gz	Conventional base calls	Sanger / Illumina 1.9	1767064	242.2 Mbp	0	23-151	34	pass	pass	pass	fail	pass	pass	warn	warn	pass	pass	137.1126071	151	151
SAMN47787181	forward	pass	forward.gz	Conventional base calls	Sanger / Illumina 1.9	1638467	225.3 Mbp	0	25-151	34	pass	pass	pass	fail	pass	pass	warn	warn	pass	pass	137.5538036	151	151
SAMN47787181	reverse	pass	reverse.gz	Conventional base calls	Sanger / Illumina 1.9	1638467	225.3 Mbp	0	25-151	34	pass	pass	pass	fail	pass	pass	warn	warn	pass	pass	137.5537432	151	151
SAMN47787165	forward	pass	forward.gz	Conventional base calls	Sanger / Illumina 1.9	1859972	248.7 Mbp	0	24-151	34	pass	pass	pass	fail	pass	pass	warn	warn	pass	pass	133.7174565	151	151
SAMN47787165	reverse	pass	reverse.gz	Conventional base calls	Sanger / Illumina 1.9	1859972	248.7 Mbp	0	24-151	34	pass	pass	pass	fail	pass	pass	warn	warn	pass	pass	133.7175866	151	151
SAMN47787128	forward	pass	forward.gz	Conventional base calls	Sanger / Illumina 1.9	1819553	249.4 Mbp	0	24-151	34	pass	pass	pass	fail	pass	pass	warn	warn	pass	pass	137.0999097	151	151
SAMN47787128	reverse	pass	reverse.gz	Conventional base calls	Sanger / Illumina 1.9	1819553	249.4 Mbp	0	24-151	34	pass	pass	pass	fail	pass	pass	warn	warn	pass	pass	137.0996965	151	151
SAMN47787106	forward	pass	forward.gz	Conventional base calls	Sanger / Illumina 1.9	1764567	239.4 Mbp	0	26-151	34	pass	pass	pass	fail	pass	pass	warn	warn	pass	pass	135.6926645	151	151
SAMN47787106	reverse	pass	reverse.gz	Conventional base calls	Sanger / Illumina 1.9	1764567	239.4 Mbp	0	26-151	34	pass	pass	pass	fail	pass	pass	warn	warn	pass	pass	135.6923897	151	151
SAMN47787197	forward	pass	forward.gz	Conventional base calls	Sanger / Illumina 1.9	1849018	250 Mbp	0	22-151	34	pass	pass	pass	fail	pass	pass	warn	warn	pass	pass	135.2562836	151	151
SAMN47787197	reverse	pass	reverse.gz	Conventional base calls	Sanger / Illumina 1.9	1849018	250 Mbp	0	22-151	34	pass	pass	pass	fail	pass	pass	warn	warn	pass	pass	135.2563458	151	151
SAMN47787188	forward	pass	forward.gz	Conventional base calls	Sanger / Illumina 1.9	1840423	250.2 Mbp	0	25-151	35	pass	pass	pass	fail	pass	pass	warn	warn	pass	pass	135.9799323	151	151
SAMN47787188	reverse	pass	reverse.gz	Conventional base calls	Sanger / Illumina 1.9	1840423	250.2 Mbp	0	25-151	35	pass	pass	pass	fail	pass	pass	warn	warn	pass	pass	135.9793765	151	151
SAMN47787176	forward	pass	forward.gz	Conventional base calls	Sanger / Illumina 1.9	1799041	242.3 Mbp	0	21-151	34	pass	pass	pass	fail	pass	pass	warn	warn	pass	pass	134.7289195	151	151
SAMN47787176	reverse	pass	reverse.gz	Conventional base calls	Sanger / Illumina 1.9	1799041	242.3 Mbp	0	21-151	34	pass	pass	pass	fail	pass	pass	warn	warn	pass	pass	134.7289345	151	151
SAMN47787114	forward	pass	forward.gz	Conventional base calls	Sanger / Illumina 1.9	1881548	251.4 Mbp	0	26-151	34	pass	pass	pass	fail	pass	pass	warn	warn	pass	pass	133.6445523	151	151
SAMN47787114	reverse	pass	reverse.gz	Conventional base calls	Sanger / Illumina 1.9	1881548	251.4 Mbp	0	26-151	34	pass	pass	pass	fail	pass	pass	warn	warn	pass	pass	133.644438	151	151
SAMN47787120	forward	pass	forward.gz	Conventional base calls	Sanger / Illumina 1.9	1878423	256.8 Mbp	0	26-151	34	pass	pass	pass	fail	pass	pass	warn	warn	pass	pass	136.729678	151	151
SAMN47787120	reverse	pass	reverse.gz	Conventional base calls	Sanger / Illumina 1.9	1878423	256.8 Mbp	0	26-151	34	pass	pass	pass	fail	pass	pass	warn	warn	pass	pass	136.7294507	151	151
SAMN47787187	forward	pass	forward.gz	Conventional base calls	Sanger / Illumina 1.9	2311779	302.3 Mbp	0	24-151	34	pass	pass	pass	fail	pass	pass	warn	warn	pass	pass	130.7951521	151	151
SAMN47787187	reverse	pass	reverse.gz	Conventional base calls	Sanger / Illumina 1.9	2311779	302.3 Mbp	0	24-151	34	pass	pass	pass	fail	pass	pass	warn	warn	pass	pass	130.7952014	151	151
SAMN47787150	forward	pass	forward.gz	Conventional base calls	Sanger / Illumina 1.9	2366248	310.7 Mbp	0	26-151	35	pass	pass	pass	fail	pass	pass	warn	warn	pass	pass	131.314661	151	151
SAMN47787150	reverse	pass	reverse.gz	Conventional base calls	Sanger / Illumina 1.9	2366248	310.7 Mbp	0	26-151	35	pass	pass	pass	fail	pass	pass	warn	warn	pass	pass	131.3143939	151	151
SAMN47787142	forward	pass	forward.gz	Conventional base calls	Sanger / Illumina 1.9	1926405	258.1 Mbp	0	26-151	34	pass	pass	pass	fail	pass	pass	warn	warn	pass	pass	133.9960906	151	151
SAMN47787142	reverse	pass	reverse.gz	Conventional base calls	Sanger / Illumina 1.9	1926405	258.1 Mbp	0	26-151	34	pass	pass	pass	fail	pass	pass	warn	warn	pass	pass	133.9959816	151	151
SAMN47787169	forward	pass	forward.gz	Conventional base calls	Sanger / Illumina 1.9	1495223	199.8 Mbp	0	24-151	34	pass	pass	pass	fail	pass	pass	warn	warn	pass	pass	133.6432051	151	151
SAMN47787169	reverse	pass	reverse.gz	Conventional base calls	Sanger / Illumina 1.9	1495223	199.8 Mbp	0	24-151	34	pass	pass	pass	fail	pass	pass	warn	warn	pass	pass	133.6432813	151	151
SAMN47787127	forward	pass	forward.gz	Conventional base calls	Sanger / Illumina 1.9	1874662	251.1 Mbp	0	26-151	34	pass	pass	pass	fail	pass	pass	warn	warn	pass	pass	133.9785903	151	151
SAMN47787127	reverse	pass	reverse.gz	Conventional base calls	Sanger / Illumina 1.9	1874662	251.1 Mbp	0	26-151	34	pass	pass	pass	fail	pass	pass	warn	warn	pass	pass	133.9782398	151	151
SAMN47787226	forward	pass	forward.gz	Conventional base calls	Sanger / Illumina 1.9	65483	12.1 Mbp	0	31-301	32	fail	pass	pass	fail	pass	pass	warn	pass	pass	pass	185.0223569	174.5	224.5
SAMN47787226	reverse	pass	reverse.gz	Conventional base calls	Sanger / Illumina 1.9	65483	12.1 Mbp	0	31-301	33	fail	pass	pass	fail	pass	pass	warn	pass	pass	pass	184.9238276	174.5	224.5
SAMN47787227	forward	pass	forward.gz	Conventional base calls	Sanger / Illumina 1.9	1854291	248.7 Mbp	0	26-151	34	pass	pass	pass	fail	pass	pass	warn	warn	pass	pass	134.1383165	151	151
SAMN47787227	reverse	pass	reverse.gz	Conventional base calls	Sanger / Illumina 1.9	1854291	248.7 Mbp	0	26-151	34	pass	pass	pass	fail	pass	pass	warn	warn	pass	pass	134.1383283	151	151
SAMN47787228	forward	pass	forward.gz	Conventional base calls	Sanger / Illumina 1.9	1861449	251.7 Mbp	0	25-151	34	pass	pass	pass	fail	pass	pass	warn	warn	pass	pass	135.2390519	151	151
SAMN47787228	reverse	pass	reverse.gz	Conventional base calls	Sanger / Illumina 1.9	1861449	251.7 Mbp	0	25-151	34	pass	pass	pass	fail	pass	pass	warn	warn	pass	pass	135.2389209	151	151
SAMN47787229	forward	pass	forward.gz	Conventional base calls	Sanger / Illumina 1.9	186827	33.6 Mbp	0	31-301	32	fail	pass	pass	fail	pass	pass	warn	pass	pass	pass	180.1832578	174.5	214.5
SAMN47787229	reverse	pass	reverse.gz	Conventional base calls	Sanger / Illumina 1.9	186827	33.6 Mbp	0	31-301	32	fail	pass	pass	fail	pass	pass	warn	pass	pass	pass	179.9362191	174.5	214.5
SAMN47787230	forward	pass	forward.gz	Conventional base calls	Sanger / Illumina 1.9	97940	20.5 Mbp	0	31-301	32	fail	warn	pass	fail	pass	pass	warn	pass	pass	pass	209.6762559	214.5	244.5
SAMN47787230	reverse	pass	reverse.gz	Conventional base calls	Sanger / Illumina 1.9	97940	20.4 Mbp	0	31-301	33	fail	warn	pass	fail	pass	pass	warn	pass	pass	pass	208.7241372	214.5	244.5
SAMN47787231	forward	pass	forward.gz	Conventional base calls	Sanger / Illumina 1.9	1899696	252.8 Mbp	0	26-151	34	pass	pass	pass	fail	pass	pass	warn	warn	pass	pass	133.0793222	151	151
SAMN47787231	reverse	pass	reverse.gz	Conventional base calls	Sanger / Illumina 1.9	1899696	252.8 Mbp	0	26-151	34	pass	pass	pass	fail	pass	pass	warn	warn	pass	pass	133.0791274	151	151
SAMN47787232	forward	pass	forward.gz	Conventional base calls	Sanger / Illumina 1.9	2470399	332 Mbp	0	23-151	35	pass	pass	pass	fail	pass	pass	warn	fail	pass	pass	134.4000807	151	151
SAMN47787232	reverse	pass	reverse.gz	Conventional base calls	Sanger / Illumina 1.9	2470399	332 Mbp	0	23-151	35	pass	pass	pass	fail	pass	pass	warn	fail	pass	pass	134.4004309	151	151
SAMN47787233	forward	pass	forward.gz	Conventional base calls	Sanger / Illumina 1.9	133790	27.6 Mbp	0	31-301	33	fail	warn	pass	fail	pass	pass	warn	pass	pass	pass	206.4204724	204.5	234.5
SAMN47787233	reverse	pass	reverse.gz	Conventional base calls	Sanger / Illumina 1.9	133790	27.5 Mbp	0	31-301	34	fail	pass	pass	fail	pass	pass	warn	pass	pass	pass	205.8942559	204.5	234.5
SAMN47787234	forward	pass	forward.gz	Conventional base calls	Sanger / Illumina 1.9	218836	48.3 Mbp	0	32-301	33	fail	pass	pass	fail	pass	pass	warn	pass	pass	pass	221.0881413	224.5	254.5
SAMN47787234	reverse	pass	reverse.gz	Conventional base calls	Sanger / Illumina 1.9	218836	48.3 Mbp	0	32-301	33	fail	pass	pass	fail	pass	pass	warn	pass	pass	pass	220.7034217	224.5	254.5
SAMN47787235	forward	pass	forward.gz	Conventional base calls	Sanger / Illumina 1.9	206821	44 Mbp	0	31-301	32	fail	pass	pass	fail	pass	pass	warn	pass	pass	pass	212.7173885	214.5	244.5
SAMN47787235	reverse	pass	reverse.gz	Conventional base calls	Sanger / Illumina 1.9	206821	43.9 Mbp	0	31-301	32	fail	pass	pass	fail	pass	pass	warn	pass	pass	pass	212.3867958	214.5	244.5
SAMN47787236	forward	pass	forward.gz	Conventional base calls	Sanger / Illumina 1.9	168443	39.8 Mbp	0	31-301	33	fail	pass	pass	fail	pass	pass	warn	pass	pass	pass	236.5743219	254.5	284.5
SAMN47787236	reverse	pass	reverse.gz	Conventional base calls	Sanger / Illumina 1.9	168443	39.8 Mbp	0	31-301	33	fail	pass	pass	fail	pass	pass	warn	pass	pass	pass	236.3674121	254.5	284.5
SAMN47787237	forward	pass	forward.gz	Conventional base calls	Sanger / Illumina 1.9	1967299	262.2 Mbp	0	26-151	34	pass	pass	pass	fail	pass	pass	warn	warn	pass	pass	133.3073132	151	151
SAMN47787237	reverse	pass	reverse.gz	Conventional base calls	Sanger / Illumina 1.9	1967299	262.2 Mbp	0	26-151	34	pass	pass	pass	fail	pass	pass	warn	warn	pass	pass	133.3072222	151	151
SAMN47787238	forward	pass	forward.gz	Conventional base calls	Sanger / Illumina 1.9	226142	47.4 Mbp	0	31-301	33	fail	pass	pass	fail	pass	pass	warn	pass	pass	pass	209.9846092	214.5	244.5
SAMN47787238	reverse	pass	reverse.gz	Conventional base calls	Sanger / Illumina 1.9	226142	47.4 Mbp	0	31-301	33	fail	pass	pass	fail	pass	pass	warn	pass	pass	pass	209.7286727	214.5	244.5
SAMN47787239	forward	pass	forward.gz	Conventional base calls	Sanger / Illumina 1.9	204381	42.3 Mbp	0	31-301	33	fail	pass	pass	fail	pass	pass	warn	pass	pass	pass	207.1177825	204.5	234.5
SAMN47787239	reverse	pass	reverse.gz	Conventional base calls	Sanger / Illumina 1.9	204381	42.2 Mbp	0	31-301	33	fail	pass	pass	fail	pass	pass	warn	pass	pass	pass	206.8219918	204.5	234.5
SAMN47787240	forward	pass	forward.gz	Conventional base calls	Sanger / Illumina 1.9	190506	43.2 Mbp	0	31-301	33	fail	pass	pass	fail	pass	pass	warn	pass	pass	pass	226.7247829	234.5	264.5
SAMN47787240	reverse	pass	reverse.gz	Conventional base calls	Sanger / Illumina 1.9	190506	43.1 Mbp	0	31-301	33	fail	pass	pass	fail	pass	pass	warn	pass	pass	pass	226.4225667	234.5	264.5
SAMN47787182	forward	pass	forward.gz	Conventional base calls	Sanger / Illumina 1.9	107596	25.1 Mbp	0	31-301	33	fail	pass	pass	fail	pass	pass	warn	pass	pass	pass	233.300606	244.5	284.5
SAMN47787182	reverse	pass	reverse.gz	Conventional base calls	Sanger / Illumina 1.9	107596	25 Mbp	0	31-301	33	fail	warn	pass	fail	pass	pass	warn	pass	pass	pass	232.9167302	244.5	274.5
SAMN47787129	forward	pass	forward.gz	Conventional base calls	Sanger / Illumina 1.9	1868261	256.2 Mbp	0	25-151	34	pass	pass	pass	fail	pass	pass	warn	warn	pass	pass	137.1771867	151	151
SAMN47787129	reverse	pass	reverse.gz	Conventional base calls	Sanger / Illumina 1.9	1868261	256.2 Mbp	0	25-151	34	pass	pass	pass	fail	pass	pass	warn	warn	pass	pass	137.1767002	151	151
SAMN47787225	forward	pass	forward.gz	Conventional base calls	Sanger / Illumina 1.9	1625169	225 Mbp	0	25-151	33	pass	pass	pass	fail	pass	pass	warn	warn	pass	pass	138.4975766	151	151
SAMN47787225	reverse	pass	reverse.gz	Conventional base calls	Sanger / Illumina 1.9	1625169	225 Mbp	0	25-151	33	pass	pass	pass	fail	pass	pass	warn	warn	pass	pass	138.4974363	151	151
SAMN47787166	forward	pass	forward.gz	Conventional base calls	Sanger / Illumina 1.9	73157	16.8 Mbp	0	33-301	32	fail	pass	pass	fail	pass	pass	warn	pass	warn	pass	230.2651558	244.5	264.5
SAMN47787166	reverse	pass	reverse.gz	Conventional base calls	Sanger / Illumina 1.9	73157	16.8 Mbp	0	33-301	32	fail	pass	pass	fail	pass	pass	warn	pass	warn	pass	230.0732056	234.5	264.5
SAMN47787186	forward	pass	forward.gz	Conventional base calls	Sanger / Illumina 1.9	2030927	282.8 Mbp	0	20-151	34	pass	pass	pass	fail	pass	pass	warn	warn	pass	pass	139.2567626	151	151
SAMN47787186	reverse	pass	reverse.gz	Conventional base calls	Sanger / Illumina 1.9	2030927	282.8 Mbp	0	20-151	34	pass	pass	pass	fail	pass	pass	warn	warn	pass	pass	139.2566173	151	151
SAMN47787206	forward	pass	forward.gz	Conventional base calls	Sanger / Illumina 1.9	95899	21.4 Mbp	0	31-301	32	fail	warn	pass	fail	pass	pass	warn	pass	pass	pass	224.1162264	224.5	264.5
SAMN47787206	reverse	pass	reverse.gz	Conventional base calls	Sanger / Illumina 1.9	95899	21.4 Mbp	0	31-301	32	fail	pass	pass	fail	pass	pass	warn	pass	warn	pass	223.597733	224.5	264.5
SAMN47787214	forward	pass	forward.gz	Conventional base calls	Sanger / Illumina 1.9	105328	22.4 Mbp	0	31-301	32	fail	pass	pass	fail	pass	pass	warn	pass	warn	pass	212.9166841	214.5	244.5
SAMN47787214	reverse	pass	reverse.gz	Conventional base calls	Sanger / Illumina 1.9	105328	22.3 Mbp	0	31-301	32	fail	warn	pass	fail	pass	pass	warn	pass	pass	pass	212.5247797	214.5	244.5
SAMN47787110	forward	pass	forward.gz	Conventional base calls	Sanger / Illumina 1.9	2110015	284.6 Mbp	0	22-151	34	pass	pass	pass	fail	pass	pass	warn	warn	pass	pass	134.9180925	151	151
SAMN47787110	reverse	pass	reverse.gz	Conventional base calls	Sanger / Illumina 1.9	2110015	284.6 Mbp	0	22-151	34	pass	pass	pass	fail	pass	pass	warn	warn	pass	pass	134.917921	151	151
SAMN47787134	forward	pass	forward.gz	Conventional base calls	Sanger / Illumina 1.9	109421	27.1 Mbp	0	31-301	32	fail	pass	pass	fail	pass	pass	warn	pass	pass	pass	247.6359702	274.5	294.5
SAMN47787134	reverse	pass	reverse.gz	Conventional base calls	Sanger / Illumina 1.9	109421	27 Mbp	0	31-301	32	fail	pass	pass	fail	pass	pass	warn	pass	pass	pass	247.3918261	274.5	294.5
SAMN47787179	forward	pass	forward.gz	Conventional base calls	Sanger / Illumina 1.9	106230	23.8 Mbp	0	31-301	32	fail	warn	pass	fail	pass	pass	warn	pass	pass	pass	224.5352725	234.5	264.5
SAMN47787179	reverse	pass	reverse.gz	Conventional base calls	Sanger / Illumina 1.9	106230	23.8 Mbp	0	31-301	32	fail	pass	pass	fail	pass	pass	warn	pass	pass	pass	224.0845289	234.5	264.5
SAMN47787194	forward	pass	forward.gz	Conventional base calls	Sanger / Illumina 1.9	2009538	271.7 Mbp	0	25-151	35	pass	pass	pass	fail	pass	pass	warn	warn	pass	pass	135.2313587	151	151
SAMN47787194	reverse	pass	reverse.gz	Conventional base calls	Sanger / Illumina 1.9	2009538	271.7 Mbp	0	25-151	35	pass	pass	pass	fail	pass	pass	warn	warn	pass	pass	135.2312367	151	151
SAMN47787222	forward	pass	forward.gz	Conventional base calls	Sanger / Illumina 1.9	137443	33.8 Mbp	0	31-301	32	fail	pass	pass	fail	pass	pass	warn	pass	pass	pass	246.470355	274.5	294.5
SAMN47787222	reverse	pass	reverse.gz	Conventional base calls	Sanger / Illumina 1.9	137443	33.8 Mbp	0	31-301	33	fail	pass	pass	fail	pass	pass	warn	pass	pass	pass	246.2398012	274.5	294.5
SAMN47787204	forward	pass	forward.gz	Conventional base calls	Sanger / Illumina 1.9	74563	18.4 Mbp	0	32-301	32	fail	pass	pass	fail	pass	pass	warn	pass	pass	pass	247.3143583	274.5	294.5
SAMN47787204	reverse	pass	reverse.gz	Conventional base calls	Sanger / Illumina 1.9	74563	18.4 Mbp	0	32-301	32	fail	pass	pass	fail	pass	pass	warn	pass	pass	pass	247.1799686	274.5	294.5
SAMN47787130	forward	pass	forward.gz	Conventional base calls	Sanger / Illumina 1.9	62365	15.3 Mbp	0	31-301	32	fail	pass	pass	fail	pass	pass	warn	pass	pass	pass	246.493065	274.5	294.5
SAMN47787130	reverse	pass	reverse.gz	Conventional base calls	Sanger / Illumina 1.9	62365	15.3 Mbp	0	31-301	32	fail	pass	pass	fail	pass	pass	warn	pass	warn	pass	246.2639622	274.5	294.5
SAMN47787178	forward	pass	forward.gz	Conventional base calls	Sanger / Illumina 1.9	58395	14.1 Mbp	0	31-301	32	fail	pass	pass	fail	pass	pass	warn	pass	pass	pass	242.6543625	264.5	294.5
SAMN47787178	reverse	pass	reverse.gz	Conventional base calls	Sanger / Illumina 1.9	58395	14.1 Mbp	0	31-301	32	fail	warn	pass	fail	pass	pass	warn	pass	pass	pass	242.4074578	264.5	294.5
SAMN47787203	forward	pass	forward.gz	Conventional base calls	Sanger / Illumina 1.9	84308	19.7 Mbp	0	31-301	31	fail	warn	pass	fail	pass	pass	warn	pass	warn	pass	234.2390698	244.5	274.5
SAMN47787203	reverse	pass	reverse.gz	Conventional base calls	Sanger / Illumina 1.9	84308	19.7 Mbp	0	31-301	32	fail	warn	pass	fail	pass	pass	warn	pass	warn	pass	233.7035038	244.5	274.5
SAMN47787138	forward	pass	forward.gz	Conventional base calls	Sanger / Illumina 1.9	84719	19.1 Mbp	0	31-301	32	fail	pass	pass	fail	pass	pass	warn	pass	warn	pass	226.2539572	234.5	264.5
SAMN47787138	reverse	pass	reverse.gz	Conventional base calls	Sanger / Illumina 1.9	84719	19.1 Mbp	0	31-301	32	fail	pass	pass	fail	pass	pass	warn	pass	warn	pass	226.0192165	234.5	264.5
SAMN47787177	forward	pass	forward.gz	Conventional base calls	Sanger / Illumina 1.9	1763450	246.5 Mbp	0	25-151	34	pass	pass	pass	fail	pass	pass	warn	warn	pass	pass	139.7968703	151	151
SAMN47787177	reverse	pass	reverse.gz	Conventional base calls	Sanger / Illumina 1.9	1763450	246.5 Mbp	0	22-151	34	pass	pass	pass	fail	pass	pass	warn	warn	pass	pass	139.7964326	151	151
