# Supplementary material for: Pathoadapative Genomic Determinants of Staphylococcus aureus Community Skin Infections and Nasal Colonization
Source: Microorganisms. 2025 Aug 29;13(9):2023. doi: 10.3390/microorganisms13092023 (PMC12471753; doi:10.3390/microorganisms13092023)
Supplement: Supplementary file 1 [file microorganisms-13-02023-s001.zip › Supplemental Data S3.xlsx]

## Sheet: Supplemental_Data_3
bin	taxon	completeness	contamination	n_core_go_terms	core_go_theme_counts	n_cogs_present	sample_cogs	n_ec_present	sample_ecs	n_vfdb_total	n_vfdb_shared	vfdb_shared_ids	n_vfdb_unique	vfdb_unique_ids	vfdb_descriptions
7	Enterococcus	99.63	0	94	Amino acid biosynthesis: 8;Genome maintenance & repair: 4;Central carbon & energy metabolism: 3;Nucleotide metabolism: 2;Transcription & RNA processing: 3;Translation & protein maturation: 2;Transport: 6;Stress response / homeostasis: 3;Cell envelope / division: 2;Unassigned / other: 61	1203	COG0004;COG0005;COG0006;COG0008;COG0009;COG0012;COG0013;COG0014;COG0015;COG0016;COG0017;COG0018;COG0019;COG0020;COG0022;COG0024;COG0025;COG0026;COG0028;COG0030;COG0031;COG0034;COG0035;COG0036;COG0037;COG0038;COG0039;COG0041;COG0042;COG0044;COG0047;COG0048;COG0049;COG0050;COG0052;COG0053;COG0055;COG0056;COG0057;COG0060;COG0061;COG0063;COG0064;COG0073;COG0074;COG0075;COG0076;COG0077;COG0078;COG0080…	440	1.;1.1.1.;1.1.1.1;1.1.1.100;1.1.1.133;1.1.1.154;1.1.1.17;1.1.1.18;1.1.1.205;1.1.1.27;1.1.1.363;1.1.1.44;1.1.1.49;1.1.1.69;1.1.1.88;1.1.1.94;1.11.1.;1.11.1.1;1.11.1.24;1.11.1.26;1.14.;1.15.1.1;1.17.1.4;1.17.1.8;1.17.1.9;1.17.4.1;1.17.4.2;1.17.99.6;1.18.1.2;1.2.1.10;1.2.1.11;1.2.1.41;1.3.1.;1.3.1.12;1.3.1.14;1.3.1.9;1.3.1.98;1.3.98.1;1.3.98.3;1.4.1.13;1.4.1.4;1.5.1.2;1.5.1.3;1.6.3.4;1.6.5.;1.7.1.7;…	13	2	VFC0001;VFC0235	11	VFC0258;VFG002165;VFG002171;VFG002175;VFG002176;VFG002177;VFG002178;VFG002189;VFG002190;VFG042976;VFG045474	VFC0001 [shared | genera: Enterococcus,Staphylococcus | nan]; VFC0235 [shared | genera: Enterococcus,Staphylococcus | nan]; VFC0258 [unique | genera: Enterococcus | nan]; VFG002165 [unique | genera: Enterococcus | Adherence | VF0354 | efaA | endocarditis specific antigen | from Enterococcus faecalis V583]; VFG002171 [unique | genera: Enterococcus | Adherence | VF0352 | EF0149 | aggregation substa…
2	Micrococcus	95.77	0.23	94	Amino acid biosynthesis: 8;Genome maintenance & repair: 4;Central carbon & energy metabolism: 3;Nucleotide metabolism: 2;Transcription & RNA processing: 3;Translation & protein maturation: 2;Transport: 6;Stress response / homeostasis: 3;Cell envelope / division: 2;Unassigned / other: 61	952	COG0001;COG0002;COG0004;COG0005;COG0006;COG0008;COG0009;COG0010;COG0013;COG0014;COG0015;COG0016;COG0018;COG0019;COG0020;COG0021;COG0022;COG0024;COG0026;COG0028;COG0030;COG0031;COG0033;COG0034;COG0035;COG0036;COG0037;COG0039;COG0040;COG0041;COG0042;COG0044;COG0045;COG0046;COG0047;COG0048;COG0049;COG0050;COG0051;COG0052;COG0053;COG0054;COG0055;COG0056;COG0057;COG0059;COG0060;COG0061;COG0063;COG0064…	359	1.1.1.1;1.1.1.100;1.1.1.205;1.1.1.267;1.1.1.27;1.1.1.298;1.1.1.306;1.1.1.31;1.1.1.336;1.1.1.35;1.1.1.363;1.1.1.37;1.1.1.42;1.1.1.44;1.1.1.49;1.1.1.85;1.1.1.86;1.1.1.95;1.1.5.4;1.11.1.;1.11.1.24;1.11.1.28;1.11.1.6;1.13.11.15;1.13.11.2;1.14.12.19;1.14.13.149;1.15.1.1;1.16.1.1;1.17.1.8;1.17.4.1;1.17.7.1;1.17.7.4;1.2.1.11;1.2.1.12;1.2.1.38;1.2.1.41;1.2.4.1;1.2.5.1;1.3.1.;1.3.1.12;1.3.1.98;1.3.5.2;1.3…	0	0		0
3	Staphylococcus	89.6	0	94	Amino acid biosynthesis: 8;Genome maintenance & repair: 4;Central carbon & energy metabolism: 3;Nucleotide metabolism: 2;Transcription & RNA processing: 3;Translation & protein maturation: 2;Transport: 6;Stress response / homeostasis: 3;Cell envelope / division: 2;Unassigned / other: 61	263	COG0001;COG0008;COG0011;COG0012;COG0015;COG0016;COG0022;COG0024;COG0031;COG0035;COG0042;COG0044;COG0046;COG0052;COG0055;COG0056;COG0057;COG0059;COG0060;COG0061;COG0064;COG0080;COG0081;COG0084;COG0104;COG0113;COG0129;COG0137;COG0138;COG0143;COG0149;COG0154;COG0162;COG0166;COG0172;COG0173;COG0174;COG0176;COG0178;COG0179;COG0184;COG0187;COG0190;COG0191;COG0192;COG0194;COG0195;COG0199;COG0206;COG0208…	351	1.1.1.1;1.1.1.100;1.1.1.193;1.1.1.205;1.1.1.25;1.1.1.27;1.1.1.28;1.1.1.37;1.1.1.42;1.1.1.44;1.1.1.85;1.1.1.86;1.1.1.95;1.1.5.;1.1.5.4;1.1.98.6;1.1.99.1;1.11.1.;1.11.1.24;1.11.1.26;1.11.1.6;1.14.;1.14.99.48;1.15.1.1;1.17.1.8;1.17.1.9;1.17.4.1;1.17.4.2;1.17.99.6;1.2.1.11;1.2.1.12;1.2.1.70;1.2.1.8;1.2.1.88;1.2.4.2;1.3.1.;1.3.1.39;1.3.1.98;1.3.3.4;1.3.5.2;1.4.1.1;1.4.1.13;1.4.1.2;1.4.3.19;1.4.4.2;1.5…	0	0		0
4	Staphylococcus	84.92	0	94	Amino acid biosynthesis: 8;Genome maintenance & repair: 4;Central carbon & energy metabolism: 3;Nucleotide metabolism: 2;Transcription & RNA processing: 3;Translation & protein maturation: 2;Transport: 6;Stress response / homeostasis: 3;Cell envelope / division: 2;Unassigned / other: 61	1034	COG0001;COG0002;COG0004;COG0006;COG0007;COG0009;COG0011;COG0012;COG0013;COG0015;COG0016;COG0017;COG0018;COG0019;COG0020;COG0021;COG0022;COG0024;COG0025;COG0026;COG0028;COG0030;COG0031;COG0034;COG0035;COG0036;COG0037;COG0039;COG0040;COG0041;COG0042;COG0044;COG0045;COG0046;COG0047;COG0051;COG0052;COG0053;COG0054;COG0055;COG0056;COG0059;COG0060;COG0061;COG0064;COG0065;COG0066;COG0070;COG0073;COG0074…	455	1.;1.1.1.;1.1.1.1;1.1.1.100;1.1.1.108;1.1.1.193;1.1.1.205;1.1.1.23;1.1.1.25;1.1.1.27;1.1.1.28;1.1.1.304;1.1.1.363;1.1.1.37;1.1.1.405;1.1.1.44;1.1.1.49;1.1.1.85;1.1.1.86;1.1.1.88;1.1.1.94;1.1.1.95;1.1.5.;1.1.5.3;1.1.5.4;1.1.99.1;1.10.3.;1.11.1.;1.11.1.24;1.11.1.26;1.11.1.28;1.11.1.6;1.14.;1.15.1.1;1.16.3.2;1.17.1.8;1.17.4.2;1.17.99.6;1.17.99.9;1.2.1.;1.2.1.10;1.2.1.11;1.2.1.3;1.2.1.38;1.2.1.8;1.2.…	0	0		0
5	Staphylococcus	96.01	0.19	94	Amino acid biosynthesis: 8;Genome maintenance & repair: 4;Central carbon & energy metabolism: 3;Nucleotide metabolism: 2;Transcription & RNA processing: 3;Translation & protein maturation: 2;Transport: 6;Stress response / homeostasis: 3;Cell envelope / division: 2;Unassigned / other: 61	1215	COG0001;COG0002;COG0004;COG0006;COG0007;COG0008;COG0009;COG0010;COG0011;COG0012;COG0013;COG0015;COG0016;COG0017;COG0018;COG0019;COG0020;COG0021;COG0022;COG0024;COG0025;COG0026;COG0028;COG0030;COG0031;COG0034;COG0035;COG0036;COG0037;COG0039;COG0040;COG0041;COG0044;COG0045;COG0046;COG0047;COG0048;COG0049;COG0052;COG0053;COG0054;COG0057;COG0059;COG0060;COG0061;COG0063;COG0064;COG0065;COG0066;COG0069…	532	1.;1.1.1.;1.1.1.1;1.1.1.100;1.1.1.17;1.1.1.193;1.1.1.205;1.1.1.25;1.1.1.27;1.1.1.28;1.1.1.304;1.1.1.405;1.1.1.42;1.1.1.44;1.1.1.85;1.1.1.86;1.1.1.88;1.1.1.94;1.1.1.95;1.1.5.;1.1.5.3;1.1.5.4;1.1.98.6;1.1.99.1;1.11.1.;1.11.1.24;1.11.1.26;1.11.1.6;1.13.12.;1.14.;1.14.14.47;1.14.99.;1.14.99.48;1.15.1.1;1.16.3.2;1.17.1.8;1.17.1.9;1.17.4.1;1.17.4.2;1.17.99.6;1.17.99.9;1.2.1.;1.2.1.10;1.2.1.11;1.2.1.12;…	31	2	VFC0001;VFC0235	29	VFC0086;VFC0251;VFC0271;VFC0272;VFG001274;VFG001275;VFG001278;VFG001285;VFG001286;VFG001287;VFG001292;VFG001293;VFG001314;VFG001317;VFG001318;VFG001319;VFG001321;VFG002404;VFG002406;VFG002409;VFG002410;VFG002418;VFG044266;VFG044268;VFG044269;VFG044443;VFG049701;VFG049714;VFG049727	VFC0001 [shared | genera: Enterococcus,Staphylococcus | nan]; VFC0086 [unique | genera: Staphylococcus | nan]; VFC0235 [shared | genera: Enterococcus,Staphylococcus | nan]; VFC0251 [unique | genera: Staphylococcus | nan]; VFC0271 [unique | genera: Staphylococcus | nan]; VFC0272 [unique | genera: Staphylococcus | nan]; VFG001274 [unique | genera: Staphylococcus | Exotoxin | VF0011 | hlgC | gamma-h…
6	Staphylococcus	55.17	1.72	94	Amino acid biosynthesis: 8;Genome maintenance & repair: 4;Central carbon & energy metabolism: 3;Nucleotide metabolism: 2;Transcription & RNA processing: 3;Translation & protein maturation: 2;Transport: 6;Stress response / homeostasis: 3;Cell envelope / division: 2;Unassigned / other: 61	0		0		0	0		0
8	Staphylococcus	90.81	3.43	94	Amino acid biosynthesis: 8;Genome maintenance & repair: 4;Central carbon & energy metabolism: 3;Nucleotide metabolism: 2;Transcription & RNA processing: 3;Translation & protein maturation: 2;Transport: 6;Stress response / homeostasis: 3;Cell envelope / division: 2;Unassigned / other: 61	349	COG0001;COG0011;COG0012;COG0015;COG0016;COG0017;COG0022;COG0024;COG0028;COG0031;COG0034;COG0035;COG0042;COG0055;COG0056;COG0059;COG0060;COG0061;COG0063;COG0064;COG0065;COG0076;COG0082;COG0084;COG0085;COG0086;COG0094;COG0096;COG0097;COG0104;COG0105;COG0109;COG0113;COG0114;COG0129;COG0137;COG0143;COG0154;COG0156;COG0162;COG0168;COG0172;COG0173;COG0174;COG0176;COG0177;COG0178;COG0179;COG0180;COG0184…	371	1.1.1.100;1.1.1.193;1.1.1.205;1.1.1.363;1.1.1.37;1.1.1.42;1.1.1.49;1.1.1.85;1.1.1.86;1.1.1.95;1.1.5.;1.1.5.3;1.1.5.4;1.1.98.6;1.1.99.1;1.10.3.;1.11.1.;1.11.1.24;1.11.1.26;1.11.1.6;1.14.;1.15.1.1;1.17.1.8;1.17.1.9;1.17.4.1;1.17.4.2;1.17.99.6;1.17.99.9;1.2.1.;1.2.1.11;1.2.1.3;1.2.1.38;1.2.1.70;1.2.1.8;1.2.1.88;1.2.4.1;1.20.4.4;1.3.1.;1.3.1.39;1.3.1.98;1.3.3.4;1.3.5.2;1.3.98.5;1.4.1.1;1.4.1.13;1.4.1…	0	0		0
9	Staphylococcus	80.17	0	94	Amino acid biosynthesis: 8;Genome maintenance & repair: 4;Central carbon & energy metabolism: 3;Nucleotide metabolism: 2;Transcription & RNA processing: 3;Translation & protein maturation: 2;Transport: 6;Stress response / homeostasis: 3;Cell envelope / division: 2;Unassigned / other: 61	73	COG0011;COG0045;COG0052;COG0055;COG0074;COG0174;COG0184;COG0187;COG0199;COG0206;COG0227;COG0228;COG0230;COG0231;COG0236;COG0238;COG0254;COG0267;COG0290;COG0292;COG0320;COG0334;COG0335;COG0343;COG0353;COG0396;COG0423;COG0447;COG0468;COG0481;COG0486;COG0488;COG0522;COG0528;COG0541;COG0568;COG0595;COG0615;COG0629;COG0636;COG0694;COG0719;COG0735;COG0740;COG0745;COG0764;COG0776;COG0780;COG0782;COG0828…	355	1.;1.1.1.100;1.1.1.193;1.1.1.205;1.1.1.23;1.1.1.267;1.1.1.37;1.1.1.42;1.1.1.44;1.1.1.85;1.1.1.86;1.1.1.95;1.1.5.4;1.1.99.1;1.11.1.;1.11.1.24;1.11.1.26;1.17.1.8;1.17.1.9;1.17.4.1;1.17.4.2;1.17.7.1;1.17.7.4;1.17.99.6;1.2.1.11;1.2.1.70;1.2.1.8;1.2.1.88;1.2.4.2;1.20.4.4;1.3.1.;1.3.1.98;1.3.3.4;1.4.1.1;1.4.1.13;1.4.1.2;1.4.3.19;1.4.4.2;1.5.1.2;1.7.1.13;1.7.1.7;1.7.99.4;1.8.1.14;1.8.1.4;1.8.1.9;1.8.4.1…	0	0		0
